# Supplementary material for: Composition and origin of lung fluid proteome in premature infants and relationship to respiratory outcome
Source: PLoS One. 2020 Dec 10;15(12):e0243168. doi: 10.1371/journal.pone.0243168 (PMC7728257; doi:10.1371/journal.pone.0243168)
Supplement: S1 Table — (XLSX) [file pone.0243168.s002.xlsx]

## Sheet: Sheet1
S1 Table. Proteins detected in infant tracheal aspirate, sorted by AI.
Protein	Gene	AI x 108	AI x 108	Peptide counts	Peptide counts
	Symbol	(mean)	(sd)	(mean)	(sd)
Serum albumin	ALB	178.5	47.4644	1109.78	451.226
Hemoglobin subunit alpha	HBA1	60.0803	87.4148	82.6154	141.202
Hemoglobin subunit gamma-1	HBG1	44.0373	58.8785	62.25	96.4654
Hemoglobin subunit gamma-2	HBG2	43.5408	63.7485	61.4359	102.753
Hemoglobin subunit beta	HBB	37.2066	46.3332	49.5128	63.2427
Thymosin beta-4	TMSB4X	37.1043	54.8105	14.1667	14.2326
Ig kappa chain C region	IGKC	31.6039	11.106	31.2308	9.25593
Actin, cytoplasmic 1	ACTB	31.225	8.37615	113.551	39.1029
Actin, cytoplasmic 2	ACTG1	30.782	8.18321	112.359	39.2325
Uteroglobin	SCGB1A1	28.6769	17.9631	25.859	17.5663
Serotransferrin	TF	25.2547	5.54918	173.647	61.5496
Alpha-1-antitrypsin	SERPINA1	24.0777	7.63216	101.404	44.9049
Histone H4	HIST1H4A	22.6173	8.38717	22.8269	10.4694
Hemoglobin subunit delta	HBD	20.5859	26.4852	26.8654	33.6952
Ig gamma-1 chain C region	IGHG1	20.0618	7.13003	61.5577	18.7267
Pulmonary surfactant-associated protein B	SFTPB	20.06	6.87227	76.3526	35.8612
Profilin-1	PFN1	19.0668	9.05572	23.5962	7.29041
Ig lambda-2 chain C regions	IGLC2	18.5632	8.99078	18.25	8.10762
Complement C3	C3	17.9101	4.70801	295.628	98.3616
Neutrophil gelatinase-associated lipocalin	LCN2	17.5214	10.9747	31.7436	15.6608
Alpha-2-HS-glycoprotein	AHSG	17.197	6.00685	62.6346	30.857
Annexin A2	ANXA2	16.5048	6.43629	55.8846	23.3806
WAP four-disulfide core domain protein 2	WFDC2	15.812	6.24389	17.3974	6.42178
Alpha-1-acid glycoprotein 1	ORM1	14.7868	5.00124	29.6795	9.65489
Epididymal secretory protein E1	NPC2	14.2181	4.06377	20.5705	7.33524
Lysozyme C	LYZ	14.1732	6.93197	20.0192	9.55944
Actin, alpha cardiac muscle 1	ACTC1	13.8579	4.20442	49.4872	14.2588
Apolipoprotein A-I	APOA1	13.079	6.33236	36.4167	19.634
Annexin A1	ANXA1	12.6071	4.1287	41.7244	13.2723
Histone H2B type 1-K	HIST1H2BK	12.5259	5.77765	15.0833	6.9982
Actin, alpha skeletal muscle	ACTA1	12.1498	6.23651	43.3333	21.7986
Histone H2B type 1-J	HIST1H2BJ	12.1493	5.68248	14.5577	6.59282
Pulmonary surfactant-associated protein A2	SFTPA2	12.014	5.98187	27.6346	15.1104
Secretoglobin family 3A member 1	SCGB3A1	11.9442	5.97898	10.7244	6.07703
Actin, gamma-enteric smooth muscle	ACTG2	11.768	6.15745	41.6474	20.8962
Actin, aortic smooth muscle	ACTA2	11.7361	6.1416	41.6731	20.9438
14-3-3 protein zeta/delta	YWHAZ	10.937	2.74954	26.5128	8.47325
Secretoglobin family 3A member 2	SCGB3A2	10.8876	7.14567	9.71795	6.61243
Vitamin D-binding protein	GC	10.8183	3.51134	52.1795	22.5251
Alpha-enolase	ENO1	10.3126	2.1805	42.4038	12.7982
Polymeric immunoglobulin receptor	PIGR	10.2859	3.99665	73.5449	30.9522
Fibrinogen beta chain	FGB	10.2758	6.13515	50.7308	31.5927
Calmodulin	CALM1	10.1449	4.4014	14.3141	4.71131
Antileukoproteinase	SLPI	10.004	8.28727	12.3846	10.8783
Glutathione S-transferase P	GSTP1	9.79733	3.51363	20.4872	7.99547
Peptidyl-prolyl cis-trans isomerase A	PPIA	9.64489	2.32916	15.3397	5.48937
Intercellular adhesion molecule 1	ICAM1	9.58739	3.89564	49.8718	24.2994
Trefoil factor 3	TFF3	9.46279	8.03153	7.05769	5.62988
Keratin, type II cytoskeletal 1	KRT1	9.42519	5.9352	54.6667	33.546
Prolactin-inducible protein	PIP	9.41107	6.10937	13.6987	9.39908
Ig gamma-2 chain C region	IGHG2	9.29805	4.42334	28.359	13.8256
Cystatin-C	CST3	9.29413	3.81813	12.7949	5.62036
Keratin, type I cytoskeletal 9	KRT9	9.0639	5.73845	50.7821	34.0324
Annexin A5	ANXA5	9.01212	3.57729	28.6923	12.8368
BPI fold-containing family B member 1	BPIFB1	8.97333	3.64743	40.6154	18.7035
14-3-3 protein epsilon	YWHAE	8.83963	1.95807	22.9808	7.89911
Ig gamma-3 chain C region	IGHG3	8.6827	3.08187	30.6282	11.0849
Resistin	RETN	8.65626	7.81464	7.92308	5.01253
Alpha-fetoprotein	AFP	8.36774	4.45886	54.7949	37.5437
Vimentin	VIM	8.20512	3.4674	37.3526	15.3986
Protein S100-A11	S100A11	8.13575	3.10547	8.07692	2.80399
Keratin, type I cytoskeletal 19	KRT19	8.07042	4.54884	32.5897	20.6903
Transgelin-2	TAGLN2	7.83014	2.48857	15.1538	5.09535
Tubulin beta-4B chain	TUBB4B	7.81047	3.20536	35.7756	17.2582
Plastin-2	LCP1	7.68994	5.14217	43.1667	18.3099
Cofilin-1	CFL1	7.67341	2.92384	12.6795	6.15612
Ribonuclease pancreatic	RNASE1	7.53656	6.71899	12.4872	11.7151
Thioredoxin	TXN	7.43116	5.04521	7.13462	4.00364
Keratin, type II cytoskeletal 8	KRT8	7.41249	4.02637	36.9551	22.3489
Myosin light polypeptide 6	MYL6	7.14061	2.8392	10.2115	3.18742
Ezrin	EZR	6.99728	2.7196	42.4808	20.0107
Triosephosphate isomerase	TPI1	6.91275	2.55978	18.3782	6.70523
Histone H2B type 1-O	HIST1H2BO	6.8453	6.93325	7.82051	7.52145
Histone H2B type 3-B	HIST3H2BB	6.84437	6.9323	7.82051	7.52145
Keratin, type I cytoskeletal 10	KRT10	6.84377	6.42544	35.2756	31.7214
Histone H2B type 2-E	HIST2H2BE	6.83842	6.92627	7.82051	7.52145
Galectin-3-binding protein	LGALS3BP	6.82426	1.78492	39.4038	14.5045
Histone H2B type 1-B	HIST1H2BB	6.82371	6.91138	7.82051	7.52145
Annexin A3	ANXA3	6.81118	3.82545	20.5	7.48771
Brain acid soluble protein 1	BASP1	6.8062	6.42373	12.5256	10.0322
Tubulin alpha-1B chain	TUBA1B	6.7871	2.63949	30.8654	13.7915
Alpha-1-acid glycoprotein 2	ORM2	6.734	2.78172	13.8654	6.28617
Protein S100-A9	S100A9	6.69726	5.04773	7.20513	5.31101
Fibrinogen gamma chain	FGG	6.67873	3.71775	30.4936	18.3205
Tubulin beta chain	TUBB	6.63747	2.7042	30.2692	14.6534
Thymosin beta-10	TMSB10	6.57185	3.63861	2.86538	1.47885
Protein S100-A8	S100A8	6.56417	4.61797	5.62821	3.05157
Fructose-bisphosphate aldolase A	ALDOA	6.48578	2.08003	21.8846	6.71944
Calcyphosin	CAPS	6.33993	3.76182	11.3141	6.6416
Alpha-1-antichymotrypsin	SERPINA3	6.33161	3.60117	27.3462	17.1476
Rho GDP-dissociation inhibitor 2	ARHGDIB	6.31979	6.38367	11.6795	8.1299
Moesin	MSN	6.29997	1.99371	37.2756	14.5214
Glyceraldehyde-3-phosphate dehydrogenase	GAPDH	6.29603	2.42994	20.0256	8.26231
Lactotransferrin	LTF	6.24868	5.27559	41.7179	33.3113
Alpha-2-macroglobulin	A2M	6.24596	5.03422	88.9872	70.9931
Ceruloplasmin	CP	6.24555	1.89625	67.8846	26.3053
Ig lambda-1 chain C regions	IGLC1	6.24357	5.53417	6.03205	4.97169
Pyruvate kinase PKM	PKM	6.05811	1.62246	30.7179	10.2
Ig gamma-4 chain C region	IGHG4	6.03358	3.15193	19.0385	11.3337
Tubulin alpha-1A chain	TUBA1A	5.94854	2.89859	27.1026	14.8076
Myeloperoxidase	MPO	5.70447	3.13419	41.75	24.094
Tubulin alpha-1C chain	TUBA1C	5.63482	2.57896	25.4487	13.1091
Heat shock protein HSP 90-alpha	HSP90AA1	5.58632	1.64942	41.3974	13.9841
14-3-3 protein beta/alpha	YWHAB	5.58128	2.09154	13.75	5.65656
Beta-2-glycoprotein 1	APOH	5.55357	2.62491	19.8013	11.1983
Angiotensinogen	AGT	5.54496	1.65656	26.4551	10.964
L-lactate dehydrogenase B chain	LDHB	5.52413	1.39967	17.9936	6.51731
Beta-actin-like protein 2	ACTBL2	5.40904	2.87342	19.5449	11.165
Carboxypeptidase M	CPM	5.40678	2.23394	24.9615	12.1582
Chloride intracellular channel protein 1	CLIC1	5.27781	2.16307	12.641	6.25231
CD59 glycoprotein	CD59	5.2768	3.49501	6.71154	4.28221
Hemoglobin subunit epsilon	HBE1	5.18753	6.46588	7	9.91012
Pigment epithelium-derived factor	SERPINF1	5.16414	2.59027	20.8526	10.4157
Heat shock cognate 71 kDa protein	HSPA8	5.13043	1.57709	31.6603	10.5151
Zymogen granule protein 16 homolog B	ZG16B	5.11849	2.70231	10.2885	6.44831
14-3-3 protein theta	YWHAQ	5.1141	1.89808	12.75	5.86891
Cathepsin D	CTSD	5.07416	2.40014	19.6667	8.69481
Transthyretin	TTR	5.07248	3.26115	7.42308	5.56367
Histone H1.2	HIST1H1C	5.05368	2.01938	9.08333	3.06634
Gelsolin	GSN	5.05079	1.15893	37.7115	11.5972
Peroxiredoxin-2	PRDX2	5.04655	5.18543	9.48077	10.3806
Tubulin beta-2A chain	TUBB2A	5.04079	2.62522	23.1667	13.7612
Tubulin beta-2B chain	TUBB2B	5.03614	2.6228	23.1667	13.7612
Zinc-alpha-2-glycoprotein	AZGP1	4.99996	3.52762	14.141	7.13562
Apolipoprotein A-II	APOA2	4.9323	5.00762	5.23077	5.59852
Pulmonary surfactant-associated protein D	SFTPD	4.91895	2.54732	17.109	10.0601
Peroxiredoxin-1	PRDX1	4.88964	3.06071	9.26923	5.0414
Transketolase	TKT	4.86544	2.14636	28.2115	11.1459
Beta-2-microglobulin	B2M	4.83644	4.11882	6.05769	4.98665
Clusterin	CLU	4.83325	2.21232	22.3526	11.4555
Protein S100-A12	S100A12	4.82923	8.21475	3.9359	4.79059
L-lactate dehydrogenase A chain	LDHA	4.80825	2.57413	14.9359	7.04514
Heat shock protein HSP 90-beta	HSP90AB1	4.77391	1.30744	34.9359	11.6506
Phosphoglycerate kinase 1	PGK1	4.77136	1.87374	19.0128	9.02499
Complement factor B	CFB	4.75211	1.56981	35.5833	13.155
Peroxiredoxin-5, mitochondrial	PRDX5	4.72975	2.60302	9.27564	5.1128
Alpha-actinin-4	ACTN4	4.69039	1.81188	43.7821	19.7033
Fatty acid-binding protein, epidermal	FABP5	4.68672	2.9347	6.09615	3.85665
Alpha-lactalbumin	LALBA	4.66321	11.081	6.64103	14.0778
Protein S100-A10	S100A10	4.60696	2.60729	4.76923	2.82865
Tubulin alpha-4A chain	TUBA4A	4.40906	2.84109	20.4231	14.1098
SH3 domain-binding glutamic acid-rich-like protein 3	SH3BGRL3	4.30766	2.95556	4.02564	2.75526
14-3-3 protein gamma	YWHAG	4.3075	1.69054	10.8526	4.32926
Tubulin polymerization-promoting protein family member 3	TPPP3	4.30437	3.67021	7.08333	5.9979
Calreticulin	CALR	4.28171	3.44104	16.7564	9.28629
Keratin, type II cytoskeletal 2 epidermal	KRT2	4.24127	4.25478	23.7308	22.2441
Keratin, type II cytoskeletal 7	KRT7	4.23919	2.52513	20.1859	13.1386
Apolipoprotein E	APOE	4.18173	2.19462	13.7372	7.97837
Cystatin-B	CSTB	4.17626	4.31437	3.73077	4.04188
Peptidyl-prolyl cis-trans isomerase B	PPIB	4.1682	1.44439	8.66667	3.34739
78 kDa glucose-regulated protein	HSPA5	4.12868	2.2112	24.2885	8.97924
14-3-3 protein eta	YWHAH	3.98097	1.74299	10.0833	4.82671
Acyl-CoA-binding protein	DBI	3.96394	3.39935	3.36538	2.71257
Adenylyl cyclase-associated protein 1	CAP1	3.81148	2.19859	16.8974	8.94073
Alpha-actinin-1	ACTN1	3.81103	2.0581	33.6538	16.8363
Histone H1.4	HIST1H1E	3.7941	1.58418	7.08333	2.86215
Plasma protease C1 inhibitor	SERPING1	3.75913	1.43315	19.2051	9.42402
Hemopexin	HPX	3.69043	2.14969	17.4679	10.8985
Keratin, type II cytoskeletal 6B	KRT6B	3.68971	3.40728	19.2308	14.675
Keratin, type I cytoskeletal 16	KRT16	3.68153	3.93356	15.7949	13.7217
Heat shock 70 kDa protein 1A	HSPA1A	3.64746	1.35136	22.1474	8.88888
Folate receptor alpha	FOLR1	3.60479	1.72913	9.71154	5.38227
Complement factor H	CFH	3.59389	1.37698	44.8397	20.7435
Immunoglobulin lambda-like polypeptide 5	IGLL5	3.56062	2.83354	6.95513	5.02031
Keratin, type II cytoskeletal 6A	KRT6A	3.5553	3.51907	18.5513	15.3222
Histone H2B type 1-H	HIST1H2BH	3.53156	6.7817	4.62179	8.94241
Histone H2B type 1-C/E/F/G/I	HIST1H2BC	3.52798	6.77482	4.62179	8.94241
Insulin-like growth factor-binding protein 2	IGFBP2	3.52651	3.11218	10.9487	10.6463
Histone H2B type 2-F	HIST2H2BF	3.52443	6.76801	4.62179	8.94241
Histone H2B type 1-N	HIST1H2BN	3.52392	6.76704	4.62179	8.94241
Histone H2B type 1-D	HIST1H2BD	3.52038	6.76024	4.62179	8.94241
Histone H2B type F-S	H2BFS	3.51836	6.75636	4.62179	8.94241
Histone H2B type 1-L	HIST1H2BL	3.51635	6.75248	4.62179	8.94241
Histone H2B type 1-M	HIST1H2BM	3.50702	6.73458	4.62179	8.94241
Protein S100-P	S100P	3.49288	2.42545	3.20513	2.26157
Keratin, type II cytoskeletal 6C	KRT6C	3.484	3.38	18.1731	14.6897
Ig heavy chain V-III region BRO		3.45232	1.95333	3.85256	2.03725
Mesothelin	MSLN	3.45113	1.6658	21.7885	12.9953
Histone H2A type 1-B/E	HIST1H2AB	3.43357	3.15915	4.45513	4.49337
EGF-containing fibulin-like extracellular matrix protein 1	EFEMP1	3.43256	1.77578	17.0321	9.92806
Galectin-1	LGALS1	3.41893	2.53079	4.4359	3.2127
Keratin, type I cytoskeletal 14	KRT14	3.3931	2.97527	14.8013	10.6305
Catalase	CAT	3.3822	2.10327	16.9103	10.4816
Carbonic anhydrase 1	CA1	3.37993	5.44618	7.37821	11.7546
6-phosphogluconate dehydrogenase, decarboxylating	PGD	3.36748	1.59618	15.1474	7.12384
Phosphoglycerate mutase 1	PGAM1	3.3565	1.43619	8.86538	4.32513
ADP-ribosylation factor 3	ARF3	3.34809	1.39619	6.28846	3.09846
Complement factor I	CFI	3.31795	1.49829	19.891	9.86868
Tubulin alpha-8 chain	TUBA8	3.31488	1.74104	15.2821	9.07193
Superoxide dismutase [Cu-Zn]	SOD1	3.26492	1.68392	4.61538	2.5507
Histone H1.5	HIST1H1B	3.25737	1.31178	6.26923	2.7262
Olfactomedin-4	OLFM4	3.20287	8.27187	11.5321	23.4322
Polyubiquitin-B	UBB	3.18632	2.18888	6.59615	3.46392
Golgi membrane protein 1	GOLM1	3.17743	1.85084	12.9744	7.8917
Tubulin beta-3 chain	TUBB3	3.15507	1.85396	14.5577	8.86623
Follistatin-related protein 1	FSTL1	3.14402	2.42664	10.6923	9.45044
IgGFc-binding protein	FCGBP	3.13887	1.69398	158.404	96.0384
Rab GDP dissociation inhibitor beta	GDI2	3.1244	1.26405	13.9872	5.43289
Annexin A4	ANXA4	3.10966	1.9468	9.71154	5.93122
Protein AMBP	AMBP	3.05484	1.53628	11.2179	6.62387
Cell division control protein 42 homolog	CDC42	3.03019	1.77872	5.66667	3.5287
Elongation factor 1-alpha 1	EEF1A1	2.96014	1.59974	13.25	7.37283
Protein deglycase DJ-1	PARK7	2.95942	1.45711	5.20513	2.29908
14-3-3 protein sigma	SFN	2.93519	1.22045	7.3141	3.33232
Pro-cathepsin H	CTSH	2.92621	1.64076	9.67949	5.81116
Complement decay-accelerating factor	CD55	2.92187	1.5567	10.8526	6.05396
Small integral membrane protein 22	SMIM22	2.92101	2.02863	3.76923	2.55491
Tropomyosin alpha-4 chain	TPM4	2.89847	1.78759	7.26282	5.03506
Nucleoside diphosphate kinase B	NME2	2.8425	1.82658	4.32051	2.86824
Fibrinogen alpha chain	FGA	2.84124	1.96057	23.3782	16.7342
Myosin regulatory light chain 12B	MYL12B	2.82943	1.98187	4.69872	2.76621
Ig kappa chain V-III region SIE		2.82167	1.79875	2.82051	1.49775
Myosin-9	MYH9	2.80007	2.45947	51.8077	30.3652
Neutrophil defensin 1	DEFA1	2.77797	2.61716	2.49359	2.22463
Rho GDP-dissociation inhibitor 1	ARHGDIA	2.71627	1.57006	5.30769	2.53363
Sulfhydryl oxidase 1	QSOX1	2.64728	1.16869	19.7244	10.2069
Prosaposin	PSAP	2.62813	1.35246	12.7821	6.40677
Lumican	LUM	2.61362	1.57724	9.62821	6.25523
SH3 domain-binding glutamic acid-rich-like protein	SH3BGRL	2.60436	2.55591	2.78205	2.63777
Histone H2A type 1	HIST1H2AG	2.58843	3.47718	3.15385	4.35611
Myeloblastin	PRTN3	2.5794	1.74757	6.32051	4.54254
Heat shock 70 kDa protein 1B	HSPA1B	2.57694	2.04401	15.7885	12.8109
Prothymosin alpha	PTMA	2.56366	2.09811	2.50641	1.83397
Keratin, type I cytoskeletal 18	KRT18	2.54372	2.3792	11.4295	11.4646
Macrophage-capping protein	CAPG	2.54091	1.28632	8.37821	4.49337
Leucine-rich alpha-2-glycoprotein	LRG1	2.49449	1.89892	7.97436	4.92837
Glucose-6-phosphate isomerase	GPI	2.48691	1.32033	13.6795	7.53805
Keratin, type I cytoskeletal 13	KRT13	2.48651	1.38461	11.1538	7.08446
Apolipoprotein A-IV	APOA4	2.46841	2.16603	10.859	10.4294
Costars family protein ABRACL	ABRACL	2.46603	3.12861	1.80769	2.08256
Transaldolase	TALDO1	2.44702	1.32444	7.62821	3.98099
BPI fold-containing family A member 1	BPIFA1	2.44153	2.78971	5.17308	5.81716
Malate dehydrogenase, cytoplasmic	MDH1	2.40849	1.0581	7.96154	3.86641
Nucleoside diphosphate kinase A	NME1	2.4058	1.68112	3.62179	2.55973
Radixin	RDX	2.40281	1.22875	14.3846	7.6414
Ig alpha-1 chain C region	IGHA1	2.40271	3.30972	7.72436	10.1377
Keratin, type II cytoskeletal 5	KRT5	2.39198	2.3751	12.7372	10.3608
Keratin, type I cytoskeletal 17	KRT17	2.34732	2.05935	9.62821	7.01827
Cystatin-M	CST6	2.32942	1.87927	3.34615	2.65358
Histone H1.3	HIST1H1D	2.29954	1.66412	4.35897	3.21581
Calcium and integrin-binding protein 1	CIB1	2.29407	2.08846	4.28846	4.3113
Histone H2A.V	H2AFV	2.28581	2.01831	2.74359	2.70507
Histone H2A.Z	H2AFZ	2.27839	2.01176	2.74359	2.70507
Protein disulfide-isomerase	P4HB	2.26767	1.38724	11	5.60075
Histone H2A type 2-C	HIST2H2AC	2.24462	3.65361	2.83974	5.04665
Insulin-like growth factor-binding protein 7	IGFBP7	2.23512	1.35383	5.87821	3.68312
Peroxiredoxin-6	PRDX6	2.20028	1.25721	4.89744	3.08099
Complement C4-B	C4B	2.19894	1.15599	37.5	20.7649
F-actin-capping protein subunit beta	CAPZB	2.16574	1.46926	5.78205	3.88451
Alpha-amylase 1	AMY1A	2.11417	2.13357	11.3654	12.5353
Kininogen-1	KNG1	2.06939	0.894108	13.5449	6.75947
Napsin-A	NAPSA	2.06878	1.17884	8.49359	4.98699
Ig heavy chain V-I region EU		2.06343	1.38607	2.16667	1.2412
Alpha-1B-glycoprotein	A1BG	2.04914	1.30284	10.5513	7.2027
Putative heat shock protein HSP 90-beta-3	HSP90AB3P	2.04477	0.655318	12.1346	4.18363
Actin-related protein 3	ACTR3	2.04083	1.12151	8.6859	5.3753
Tropomyosin alpha-3 chain	TPM3	2.03989	1.35972	5.53846	3.20851
Gamma-enolase	ENO2	2.03693	0.952451	8.60897	4.43921
Mucin-5B	MUC5B	2.03566	1.09423	105.795	62.3822
Transcobalamin-1	TCN1	2.01829	1.34792	8.69872	6.31211
Ras-related protein Rap-1b	RAP1B	1.99754	1.62822	3.60256	2.31962
Phosphatidylethanolamine-binding protein 1	PEBP1	1.99749	1.402	3.72436	2.57058
Coactosin-like protein	COTL1	1.99644	2.87506	2.35897	2.18231
Hemoglobin subunit zeta	HBZ	1.98806	3.6063	2.66667	5.27822
Antithrombin-III	SERPINC1	1.96513	1.36383	10.0577	8.18886
Cathepsin B	CTSB	1.95698	1.47877	6.3141	4.44621
Coronin-1A	CORO1A	1.93747	1.1657	8.42949	4.79341
Prelamin-A/C	LMNA	1.92509	1.62167	13.2179	11.5676
60S acidic ribosomal protein P2	RPLP2	1.9222	2.08051	1.76923	1.54684
Retinoic acid-induced protein 3	GPRC5A	1.91962	1.2871	6.76923	4.45164
Complement C4-A	C4A	1.91218	1.29856	32.359	23.1329
Protein disulfide-isomerase A3	PDIA3	1.89843	0.925065	9.90385	5.55937
Erythrocyte band 7 integral membrane protein	STOM	1.86595	1.98007	5.37179	6.28853
Glutaredoxin-1	GLRX	1.85629	1.6107	1.91667	1.83742
Leukotriene A-4 hydrolase	LTA4H	1.84987	1.0013	11.359	6.83181
Metalloproteinase inhibitor 1	TIMP1	1.84805	1.33965	3.86538	2.72467
Glutathione S-transferase omega-1	GSTO1	1.84238	1.29537	4.37179	2.89218
Selenium-binding protein 1	SELENBP1	1.8378	1.19543	8.76282	5.8154
Cathelicidin antimicrobial peptide	CAMP	1.83195	2.43141	2.9359	3.71329
Tetranectin	CLEC3B	1.80245	1.34178	3.69872	2.89065
Phosphatidylethanolamine-binding protein 4	PEBP4	1.79801	1.92389	4.28846	4.856
Ig heavy chain V-III region TIL		1.79543	1.31569	1.87179	1.32147
Dihydropyrimidinase-related protein 2	DPYSL2	1.79184	1.54404	10.5064	9.63247
Vitronectin	VTN	1.78226	1.01236	8.69231	4.77054
Beta-enolase	ENO3	1.77454	1.79397	7.41026	7.69387
Haptoglobin	HP	1.76857	2.32476	6.25	7.55397
Plastin-3	PLS3	1.76005	1.09833	10.3526	6.03327
Ras-related C3 botulinum toxin substrate 2	RAC2	1.74136	1.15446	3.35256	2.36178
Prothrombin	F2	1.73969	1.32975	11.5769	9.52095
Putative heat shock 70 kDa protein 7	HSPA7	1.72662	1.28747	6.14103	4.71413
Apoptosis-associated speck-like protein containing a CARD	PYCARD	1.71128	1.37584	3.1859	2.5852
BTB/POZ domain-containing protein KCTD12	KCTD12	1.69281	0.943453	5.46795	3.12891
Retinal dehydrogenase 1	ALDH1A1	1.69278	1.68588	8.39103	8.67483
Peptidyl-prolyl cis-trans isomerase FKBP1A	FKBP1A	1.6884	1.34148	1.6859	1.1972
High mobility group protein B2	HMGB2	1.67733	1.96103	3.44231	3.51475
Keratin, type II cytoskeletal 75	KRT75	1.67388	1.22637	8.5641	5.29918
SPARC	SPARC	1.66889	2.34367	5.69872	8.29715
Matrix metalloproteinase-9	MMP9	1.66652	2.05978	10.8141	13.576
Ras-related C3 botulinum toxin substrate 3	RAC3	1.6629	1.11341	3.17949	2.30485
Transitional endoplasmic reticulum ATPase	VCP	1.65981	0.71074	13.4872	6.70304
Heat shock protein beta-1	HSPB1	1.65149	1.80196	3.42308	3.36104
Creatine kinase B-type	CKB	1.64847	1.27448	6.53205	5.45682
Ras-related C3 botulinum toxin substrate 1	RAC1	1.61918	1.16001	3.10256	2.3936
Alpha-S1-casein	CSN1S1	1.61708	4.81964	2.92308	8.13823
Osteopontin	SPP1	1.59186	1.90327	5.07051	5.84136
Glia maturation factor gamma	GMFG	1.58931	2.15266	2.03846	2.1163
Putative heat shock protein HSP 90-beta 4	HSP90AB4P	1.5821	0.731246	7.98718	3.74954
Heat shock 70 kDa protein 6	HSPA6	1.57771	0.77158	9.71795	4.76803
F-actin-capping protein subunit alpha-1	CAPZA1	1.57101	1.11474	4.42949	2.76904
POTE ankyrin domain family member E	POTEE	1.56568	3.25317	16.4615	35.9018
Keratin, type I cytoskeletal 15	KRT15	1.56475	0.910889	6.58974	3.26086
Putative heat shock protein HSP 90-beta 2	HSP90AB2P	1.54767	1.04142	6.03846	4.08525
Elongation factor 2	EEF2	1.53143	0.828603	13.859	8.45028
Histone H2A type 1-C	HIST1H2AC	1.52885	2.72939	2.22436	4.25302
Histone H2A type 3	HIST3H2A	1.52712	2.7263	2.22436	4.25302
Tubulin beta-4A chain	TUBB4A	1.51764	2.9222	6.49359	12.7404
Neutrophil defensin 3	DEFA3	1.5175	4.61826	1.05128	3.56849
Actin-related protein 2/3 complex subunit 5	ARPC5	1.49948	1.48695	2.17308	2.19386
Putative tubulin-like protein alpha-4B	TUBA4B	1.49513	1.59691	3.6859	4.02366
Chloride intracellular channel protein 6	CLIC6	1.49381	1.29812	9.85897	9.56759
Protein S100-A6	S100A6	1.4867	2.58833	1.23077	1.93342
Ig mu chain C region	IGHM	1.4781	3.46397	6.05769	13.8725
Heat shock 70 kDa protein 1-like	HSPA1L	1.44614	1.06074	8.83333	6.65512
Tubulin alpha-3C/D chain	TUBA3C	1.43954	2.33888	6.84615	11.3753
Purine nucleoside phosphorylase	PNP	1.43913	1.56071	3.83333	3.27336
Histone H2A type 1-H	HIST1H2AH	1.43492	2.69894	1.64103	2.85147
Histone H2A type 1-J	HIST1H2AJ	1.43183	2.69313	1.64103	2.85147
Myeloid cell nuclear differentiation antigen	MNDA	1.43115	1.1869	5.92949	5.23555
Protein S100-A4	S100A4	1.42548	1.57943	1.36538	1.45418
Histone H2A.J	H2AFJ	1.42334	2.67717	1.64103	2.85147
ADP-ribosylation factor 4	ARF4	1.41874	1.03652	2.6859	2.08197
Heterogeneous nuclear ribonucleoprotein K	HNRNPK	1.4159	0.781391	6.36538	3.67013
Histone H2A type 2-A	HIST2H2AA3	1.41566	2.66272	1.64103	2.85147
Histone H2A type 1-D	HIST1H2AD	1.41445	2.66045	1.64103	2.85147
Afamin	AFM	1.40161	0.863127	8.87179	5.75597
Lymphocyte-specific protein 1	LSP1	1.3896	1.82508	4.08333	4.10805
Deleted in malignant brain tumors 1 protein	DMBT1	1.38672	0.812696	31.75	20.016
Tubulin alpha-3E chain	TUBA3E	1.38603	2.23134	6.5641	10.7478
Ribonuclease inhibitor	RNH1	1.38443	0.907644	6.16667	4.13638
CD9 antigen	CD9	1.37698	1.10148	3.44231	2.94883
Kallikrein-11	KLK11	1.37569	1.64441	3.89744	4.83841
Syntenin-1	SDCBP	1.35737	1.12477	3.89744	3.55443
Leukocyte elastase inhibitor	SERPINB1	1.35074	0.949071	5.29487	3.98965
Complement component C6	C6	1.34697	0.941451	12.8205	10.4534
Actin-related protein 2/3 complex subunit 2	ARPC2	1.33302	0.942655	4.11538	3.07411
Keratin, type II cytoskeletal 79	KRT79	1.32546	0.645324	6.71795	3.10304
Ig kappa chain V-I region AG		1.32505	0.938935	1.42308	0.933925
Guanine nucleotide-binding protein G(i) subunit alpha-2	GNAI2	1.32481	1.18106	4.85897	4.54068
D-dopachrome decarboxylase	DDT	1.31915	1.24101	1.36538	1.18495
Tubulin beta-6 chain	TUBB6	1.31494	0.896032	5.92308	3.98977
Sodium-dependent phosphate transport protein 2B	SLC34A2	1.29828	0.809746	8.78205	5.41385
Ig alpha-2 chain C region	IGHA2	1.29718	2.42076	4.07692	7.23073
BPI fold-containing family B member 2	BPIFB2	1.29197	1.04147	6.07692	5.2287
Dipeptidyl peptidase 1	CTSC	1.27727	0.952952	6.19231	4.79805
Ig heavy chain V-III region KOL		1.27228	1.28096	1.46795	1.31812
Fructose-1,6-bisphosphatase 1	FBP1	1.2543	1.33273	3.96154	4.06548
Fructose-bisphosphate aldolase C	ALDOC	1.24475	0.748324	4.22436	2.32039
Guanine nucleotide-binding protein G(I)/G(S)/G(T) subunit beta-2	GNB2	1.24121	0.946239	4.17949	3.33194
Complement component C7	C7	1.24064	1.04111	11.0385	9.36197
Poly(rC)-binding protein 1	PCBP1	1.23849	0.78253	4.29487	2.86475
Tetraspanin-1	TSPAN1	1.23673	0.696413	2.92949	1.77051
Grancalcin	GCA	1.23636	1.57362	2.52564	3.11395
Fibronectin	FN1	1.2203	0.742786	30.1667	19.9954
Ig lambda chain V-III region LOI		1.21789	1.11669	1.3141	1.18616
Tropomyosin alpha-1 chain	TPM1	1.18514	0.807356	3.21795	2.09179
Stathmin	STMN1	1.17196	2.78143	1.30769	2.12942
Galectin-3	LGALS3	1.16742	1.33171	2.64103	2.85147
Putative heat shock protein HSP 90-alpha A4	HSP90AA4P	1.16292	0.685394	4.94872	2.71459
Mucin-1	MUC1	1.14526	0.351503	12.2244	4.20948
High mobility group protein B1	HMGB1	1.13829	2.46959	1.98718	2.62638
Na(+)/H(+) exchange regulatory cofactor NHE-RF1	SLC9A3R1	1.13081	0.829072	3.86538	2.92496
Proteasome subunit alpha type-7	PSMA7	1.12936	0.873906	2.65385	1.95645
Glypican-4	GPC4	1.12266	1.00952	6.82051	6.52398
Ras-related protein Rab-1B	RAB1B	1.11805	1.1879	2.19231	2.26418
Alpha-actinin-2	ACTN2	1.11786	0.606413	10.0128	5.49071
Filamin-A	FLNA	1.11323	0.802334	26.3846	18.1668
Myristoylated alanine-rich C-kinase substrate	MARCKS	1.10953	1.14707	2.92308	2.50207
Heterogeneous nuclear ribonucleoproteins A2/B1	HNRNPA2B1	1.10928	0.731917	3.69872	2.5289
Histone H2B type 1-A	HIST1H2BA	1.10672	2.57082	1.46795	3.51134
Thioredoxin-dependent peroxide reductase, mitochondrial	PRDX3	1.1056	0.910524	2.58974	2.17302
Transforming protein RhoA	RHOA	1.10295	1.04302	2.25	2.14675
Retinol-binding protein 4	RBP4	1.10004	1.11119	2.41026	2.47387
Prostasin	PRSS8	1.08735	0.85267	3.83333	3.23292
Guanine nucleotide-binding protein G(I)/G(S)/G(T) subunit beta-1	GNB1	1.07849	0.85326	3.53846	2.8415
Ras GTPase-activating-like protein IQGAP1	IQGAP1	1.06268	0.59679	18.1218	10.9358
Serum amyloid A-1 protein	SAA1	1.0481	1.94255	1.21154	1.99055
Annexin A6	ANXA6	1.02568	1.15556	6.15385	6.05148
Prominin-1	PROM1	1.01727	0.83684	8.64744	7.75015
Rab GDP dissociation inhibitor alpha	GDI1	1.00983	0.545737	4.64103	2.59097
10 kDa heat shock protein, mitochondrial	HSPE1	1.00509	1.26783	0.935897	1.19307
Cathepsin Z	CTSZ	0.999924	0.856382	2.86538	2.31048
Apolipoprotein C-III	APOC3	0.994265	1.56198	1.03846	1.74014
Protein disulfide-isomerase A6	PDIA6	0.991444	0.771785	4.16026	3.29897
High mobility group protein HMG-I/HMG-Y	HMGA1	0.989413	1.25294	1.01923	1.17594
Proteasome subunit alpha type-6	PSMA6	0.976304	0.953602	2.44231	2.34343
Endoplasmin	HSP90B1	0.970857	0.558322	7.91667	5.01719
Histone H2AX	H2AFX	0.945396	1.72891	1.41667	2.84717
Extracellular superoxide dismutase [Cu-Zn]	SOD3	0.944337	0.899784	2.24359	2.18434
60 kDa heat shock protein, mitochondrial	HSPD1	0.942705	0.907261	5.23077	5.45206
Complement C1r subcomponent	C1R	0.941736	0.828983	7.37179	7.04354
Cathepsin G	CTSG	0.93717	1.2478	2.55769	3.44957
Beta-casein	CSN2	0.932494	2.56096	2.02564	5.03925
UPF0764 protein C16orf89	C16orf89	0.932244	0.755732	4.03205	3.64104
Ubiquitin-conjugating enzyme E2 N	UBE2N	0.931702	0.810413	1.53205	1.34773
Isocitrate dehydrogenase [NADP] cytoplasmic	IDH1	0.92133	0.690101	3.69231	2.45114
Acid ceramidase	ASAH1	0.918534	0.899898	3.46795	3.18724
Syndecan-1	SDC1	0.916925	0.437099	2.58974	1.11728
POTE ankyrin domain family member F	POTEF	0.916171	1.35609	8.17949	11.639
Basal cell adhesion molecule	BCAM	0.909982	0.727909	5.80128	4.91914
SPARC-like protein 1	SPARCL1	0.908824	1.59664	7.0641	13.2438
Actin-related protein 2	ACTR2	0.907199	0.718565	3.51282	2.94408
Neutrophil elastase	ELANE	0.900836	1.48567	2.32692	3.87432
Acidic leucine-rich nuclear phosphoprotein 32 family member A	ANP32A	0.900103	0.772229	2.12821	1.60475
Cytochrome c	CYCS	0.897547	3.00694	0.666667	1.9646
Beta-1,4-galactosyltransferase 1	B4GALT1	0.87557	0.776814	3.78205	3.58138
Phospholipid transfer protein	PLTP	0.87223	0.744179	4.55128	4.28053
Gastricsin	PGC	0.859052	0.657582	3.19872	2.48825
Keratin, type II cytoskeletal 2 oral	KRT76	0.852584	0.839872	4.88462	4.39379
Alpha-actinin-3	ACTN3	0.851738	0.582375	7.49359	4.92058
Aldehyde dehydrogenase family 3 member B1	ALDH3B1	0.84746	1.00097	4.01282	5.03734
Cytosolic non-specific dipeptidase	CNDP2	0.845921	0.782848	3.96795	3.76452
Glycogen phosphorylase, liver form	PYGL	0.845711	0.862355	7.21154	7.61157
Inter-alpha-trypsin inhibitor heavy chain H4	ITIH4	0.845451	0.847051	7.67949	7.70551
Heterogeneous nuclear ribonucleoproteins C1/C2	HNRNPC	0.845261	0.835844	2.44231	1.91038
Proteasome subunit alpha type-5	PSMA5	0.842037	0.906245	1.98077	1.93342
Anterior gradient protein 2 homolog	AGR2	0.830203	0.877651	1.64103	1.83245
Corticosteroid-binding globulin	SERPINA6	0.823074	0.584965	3.5641	2.75342
Ig kappa chain V-I region CAR		0.822028	0.875634	0.852564	0.814583
Rho-related GTP-binding protein RhoG	RHOG	0.818927	1.00122	1.44872	1.66542
Monocyte differentiation antigen CD14	CD14	0.813264	0.859141	3.12821	3.65758
Actin-related protein 2/3 complex subunit 4	ARPC4	0.802868	0.906776	1.49359	1.72108
Protein SET	SET	0.802068	0.870832	2.25	2.29201
Barrier-to-autointegration factor	BANF1	0.798707	0.930066	0.737179	0.848661
Alkaline phosphatase, tissue-nonspecific isozyme	ALPL	0.792909	0.704463	3.85897	3.30211
Vasodilator-stimulated phosphoprotein	VASP	0.790839	1.19113	2.32051	2.67601
Heterogeneous nuclear ribonucleoprotein A1	HNRNPA1	0.788962	0.58907	2.75641	2.03787
Keratin, type II cytoskeletal 4	KRT4	0.782047	0.713806	4.25641	4.19762
Proteasome subunit alpha type-2	PSMA2	0.781904	0.989517	1.75	1.86113
GTP-binding nuclear protein Ran	RAN	0.780461	0.842593	1.46795	1.36471
Ras-related protein Rab-7a	RAB7A	0.779591	0.861238	1.64744	1.75817
Ig kappa chain V-II region Cum		0.77823	0.842416	0.865385	0.92275
Apolipoprotein C-I	APOC1	0.774788	1.06668	0.698718	0.980366
Transforming growth factor-beta-induced protein ig-h3	TGFBI	0.752087	0.743768	5.4359	5.57506
Immunoglobulin J chain	JCHAIN	0.745446	1.98913	1.05128	2.7525
Complement C2	C2	0.744417	0.570912	5.53846	4.28528
Junctional adhesion molecule A	F11R	0.73776	0.671498	2.24359	2.04512
Actin-related protein 2/3 complex subunit 3	ARPC3	0.732764	0.961388	1.32692	1.5593
Complement factor H-related protein 1	CFHR1	0.727065	0.477438	2.48077	1.68037
Cytochrome b5	CYB5A	0.725427	0.951768	1.09615	1.52783
Plastin-1	PLS1	0.724915	0.721342	4.09615	3.28754
FRAS1-related extracellular matrix protein 2	FREM2	0.716689	0.681401	24.7308	25.3769
Translationally-controlled tumor protein	TPT1	0.708315	0.744615	1.26923	1.35164
40S ribosomal protein S3	RPS3	0.704526	0.798851	1.59615	1.85814
Vinculin	VCL	0.700194	0.560587	7.57051	6.32636
Nucleophosmin	NPM1	0.686371	0.772906	2.11538	2.37091
Prostate stem cell antigen	PSCA	0.684024	1.0695	0.769231	1.15762
Chitinase-3-like protein 1	CHI3L1	0.681306	1.70469	2.10897	4.05424
Acidic leucine-rich nuclear phosphoprotein 32 family member B	ANP32B	0.679288	0.740393	1.73718	1.7945
DNA-(apurinic or apyrimidinic site) lyase	APEX1	0.674342	0.641908	2.03846	1.72113
CD166 antigen	ALCAM	0.673852	0.620635	4.19872	4.005
Keratin, type II cytoskeletal 1b	KRT77	0.672552	0.541032	3.51282	2.37791
Proteasome subunit beta type-3	PSMB3	0.665616	1.01717	1.24359	1.75327
Transgelin-2	TAGLN2	0.663779	0.994197	1.19872	1.71888
Malate dehydrogenase, mitochondrial	MDH2	0.663432	0.680433	2.22436	2.28467
Lactoylglutathione lyase	GLO1	0.659381	0.717942	1.21795	1.30179
Chitotriosidase-1	CHIT1	0.652434	0.790044	3.01923	3.8672
Core histone macro-H2A.1	H2AFY	0.647802	0.859729	2.35897	3.04559
Ras-related protein Rab-10	RAB10	0.646862	0.724918	1.35897	1.45976
EF-hand domain-containing protein D2	EFHD2	0.644261	1.34963	1.17308	2.1051
Eukaryotic translation initiation factor 5A-1	EIF5A	0.640763	0.832466	1.00641	1.21461
Histone H2A type 1-A	HIST1H2AA	0.636471	1.69082	0.903846	2.65792
Heterogeneous nuclear ribonucleoprotein D0	HNRNPD	0.635984	0.396625	2.24359	1.66177
Kallikrein-10	KLK10	0.635954	0.846137	1.80769	2.31589
Elongation factor 1-delta	EEF1D	0.635908	0.79107	1.62179	1.78616
Actin-related protein 2/3 complex subunit 1B	ARPC1B	0.634574	0.641719	2.32051	2.30342
Arginase-1	ARG1	0.626645	1.16549	1.58974	2.14866
Destrin	DSTN	0.620918	0.72609	1.07051	1.25518
60S ribosomal protein L12	RPL12	0.606969	0.860951	0.923077	1.23431
Histone H3.1	HIST1H3A	0.606359	1.48303	0.698718	1.43749
Glial fibrillary acidic protein	GFAP	0.604993	0.702999	2.87179	3.59224
Complement C1s subcomponent	C1S	0.604158	0.551284	4.49359	4.35833
Keratin, type II cytoskeletal 3	KRT3	0.59859	0.762954	3.39103	3.77178
Glucose-6-phosphate 1-dehydrogenase	G6PD	0.597544	0.593615	3.01282	3.10398
Lamin-B1	LMNB1	0.596676	0.756944	3.20513	3.13715
Annexin A11	ANXA11	0.596005	0.78313	2.60256	3.33626
Poly(rC)-binding protein 2	PCBP2	0.593576	0.564416	2.12179	2.01138
Vitamin K-dependent protein S	PROS1	0.590018	0.567264	4.17949	4.09828
Hepatoma-derived growth factor	HDGF	0.589672	0.758961	1.23718	1.33149
Ras-related protein Rab-1A	RAB1A	0.581371	0.988147	1.23077	2.11152
Complement C1q subcomponent subunit C	C1QC	0.576578	0.65708	1.33333	1.56265
Ras-related protein Rap-1A	RAP1A	0.576376	1.1544	1.16667	2.23116
Proteasome activator complex subunit 1	PSME1	0.572647	0.535246	1.42308	1.25938
Histone H3.2	HIST2H3A	0.57242	1.53876	0.641026	1.58093
Thyroxine-binding globulin	SERPINA7	0.570454	0.700767	2.57692	3.25917
Advanced glycosylation end product-specific receptor	AGER	0.566304	0.692006	2.37179	2.98619
Plasminogen	PLG	0.559941	0.604179	4.92308	5.30242
Nucleolin	NCL	0.558204	0.497246	3.6859	3.30058
Collagen alpha-1(VI) chain	COL6A1	0.556022	0.60584	5.9359	6.95302
UTP--glucose-1-phosphate uridylyltransferase	UGP2	0.555291	0.471247	2.73718	2.16198
Heat shock-related 70 kDa protein 2	HSPA2	0.554182	0.884747	3.3141	5.18466
Kunitz-type protease inhibitor 1	SPINT1	0.553911	0.730238	3.01282	3.82037
Calpain small subunit 1	CAPNS1	0.553852	0.610357	1.44231	1.46837
Ig kappa chain V-II region TEW		0.551059	0.939635	0.564103	0.994587
40S ribosomal protein S5	RPS5	0.549567	0.554327	1.07692	1.04213
Tenascin	TNC	0.54648	0.697333	11.6603	14.4889
Ferritin light chain	FTL	0.540131	1.54578	0.769231	2.2532
Macrophage migration inhibitory factor	MIF	0.536312	0.86276	0.628205	1.03694
Proteasome subunit beta type-4	PSMB4	0.534081	0.609347	1.38462	1.50749
Nicotinamide phosphoribosyltransferase	NAMPT	0.532265	0.617008	2.67308	3.23384
Golgi-associated plant pathogenesis-related protein 1	GLIPR2	0.528004	0.512937	0.826923	0.837355
Ig kappa chain V-IV region Len		0.523867	1.31817	0.49359	1.0171
Guanine nucleotide-binding protein G(I)/G(S)/G(O) subunit gamma-12	GNG12	0.523503	0.838175	0.397436	0.630158
Trefoil factor 1	TFF1	0.521058	1.54801	0.358974	1.06344
Kappa-casein	CSN3	0.519847	2.11659	0.794872	3.1219
Flavin reductase (NADPH)	BLVRB	0.517411	1.19209	1.0641	2.51882
Protein disulfide-isomerase A4	PDIA4	0.511536	0.510312	3.30128	3.28282
Lipocalin-1	LCN1	0.510876	1.37357	0.897436	2.53185
Glucosidase 2 subunit beta	PRKCSH	0.510085	0.51465	2.65385	2.66842
Fibulin-1	FBLN1	0.50783	0.539586	3.72436	3.82976
Gamma-glutamyl hydrolase	GGH	0.505237	0.561328	1.64744	1.80798
Clathrin heavy chain 1	CLTC	0.504155	0.456683	8.64103	8.04424
Cornifin-B	SPRR1B	0.493325	1.33721	0.410256	1.11728
Ubiquitin-like modifier-activating enzyme 1	UBA1	0.487685	0.323666	5.33974	3.68429
WD repeat-containing protein 1	WDR1	0.487311	0.45733	2.78846	2.64857
60S acidic ribosomal protein P0	RPLP0	0.487032	0.510518	1.55769	1.7201
Carbonic anhydrase 2	CA2	0.485203	1.00948	1.25641	2.76936
Proteasome subunit alpha type-3	PSMA3	0.483533	0.65913	1.16026	1.60231
Histone H2A type 2-B	HIST2H2AB	0.481118	1.18918	0.641026	1.71372
T-complex protein 1 subunit theta	CCT8	0.47655	0.4189	2.52564	2.18532
Ubiquitin-conjugating enzyme E2 L3	UBE2L3	0.475689	0.912275	0.794872	1.4542
Fatty acid-binding protein, adipocyte	FABP4	0.471943	1.55004	0.564103	1.80343
Ig lambda chain V-I region WAH		0.470262	1.00034	0.442308	0.909492
Beta-hexosaminidase subunit beta	HEXB	0.468875	0.443139	2.67308	2.35721
Azurocidin	AZU1	0.467206	0.924945	0.955128	1.61802
Platelet glycoprotein 4	CD36	0.466509	0.558405	2.28846	2.58827
Spectrin alpha chain, non-erythrocytic 1	SPTAN1	0.462449	0.509015	12.1731	14.5106
CD44 antigen	CD44	0.459755	0.302855	3.25641	2.10926
ATP synthase subunit beta, mitochondrial	ATP5B	0.456983	0.534976	2.41667	2.89756
Myotrophin	MTPN	0.454012	0.796083	0.538462	0.96916
Bactericidal permeability-increasing protein	BPI	0.453089	1.55277	1.64744	4.52541
Sushi domain-containing protein 2	SUSD2	0.452675	0.40807	3.85256	3.40844
Eukaryotic initiation factor 4A-I	EIF4A1	0.452295	0.476867	1.82692	1.94425
Matrilysin	MMP7	0.448857	0.749347	1.28846	2.11863
Phospholipase D3	PLD3	0.447605	0.526416	2.23718	2.62512
Choline transporter-like protein 4	SLC44A4	0.447238	0.236267	3.04487	1.5955
Bile salt-activated lipase	CEL	0.444993	1.51427	2.76923	8.98965
Thymidine phosphorylase	TYMP	0.43944	0.472662	1.96154	2.22467
Dynein light chain 1, cytoplasmic	DYNLL1	0.437272	0.719275	0.435897	0.711092
Nucleobindin-1	NUCB1	0.437084	0.648483	2.32051	3.62826
CD81 antigen	CD81	0.435581	0.679477	1.05128	1.58859
NEDD8	NEDD8	0.43025	1.1733	0.24359	0.481524
Superoxide dismutase [Mn], mitochondrial	SOD2	0.427218	0.614436	0.929487	1.28625
Alpha-hemoglobin-stabilizing protein	AHSP	0.417588	1.02511	0.435897	1.09532
Elongation factor 1-gamma	EEF1G	0.417258	0.565378	1.62821	1.59653
Elafin	PI3	0.414953	1.77104	0.282051	0.971941
Guanine nucleotide-binding protein G(k) subunit alpha	GNAI3	0.41408	0.627369	1.49359	2.32725
Prostaglandin-H2 D-isomerase	PTGDS	0.412995	0.436748	0.769231	0.827935
Proteasome subunit alpha type-1	PSMA1	0.412101	0.734982	0.858974	1.00459
Elongation factor 1-beta	EEF1B2	0.406906	0.616134	0.801282	0.980366
Ig heavy chain V-III region TUR		0.406581	0.963054	0.358974	0.873203
POTE ankyrin domain family member I	POTEI	0.404246	0.913059	3.74359	7.72459
Hsc70-interacting protein	ST13	0.396526	0.423937	1.46795	1.39097
Inter-alpha-trypsin inhibitor heavy chain H1	ITIH1	0.39466	0.460459	3.78205	4.46705
POTE ankyrin domain family member J	POTEJ	0.393865	0.892302	3.53846	7.22512
Calcium-binding protein 39	CAB39	0.393454	0.346519	1.40385	1.26909
Alcohol dehydrogenase [NADP(+)]	AKR1A1	0.390678	0.533972	1.26282	1.59249
Inter-alpha-trypsin inhibitor heavy chain H2	ITIH2	0.386222	0.499801	4.05769	5.63689
Keratin, type II cytoskeletal 78	KRT78	0.383044	0.472491	2.02564	2.42574
Activated RNA polymerase II transcriptional coactivator p15	SUB1	0.382478	0.616982	0.512821	0.825077
C-C motif chemokine 15	CCL15	0.381856	0.678547	0.435897	0.787898
Sorcin	SRI	0.375738	0.68453	0.692308	1.21728
Mucin-5AC	MUC5AC	0.366068	0.326708	17.6859	14.5335
Scavenger receptor cysteine-rich type 1 protein M130	CD163	0.36311	0.440635	4.08333	4.79869
Granulins	GRN	0.362406	0.494999	1.71795	1.48144
Folate receptor gamma	FOLR3	0.358458	0.873921	0.788462	1.79779
Ig kappa chain V-III region GOL		0.357302	1.4738	0.358974	1.44162
Aquaporin-1	AQP1	0.3529	0.485986	0.858974	1.09393
BH3-interacting domain death agonist	BID	0.35248	0.588159	0.570513	0.788379
Poly(rC)-binding protein 3	PCBP3	0.351071	0.349754	1.3141	1.32004
S-phase kinase-associated protein 1	SKP1	0.348132	0.512769	0.538462	0.719874
Allograft inflammatory factor 1	AIF1	0.347134	0.766881	0.371795	0.666076
ATP synthase subunit alpha, mitochondrial	ATP5A1	0.346855	0.573288	1.59615	2.03232
Metalloreductase STEAP4	STEAP4	0.340376	0.423102	1.6859	2.17924
Keratin, type I cytoskeletal 20	KRT20	0.337895	0.363368	1.46154	1.48406
Ig heavy chain V-III region 23	IGHV3-23	0.337599	1.00494	0.333333	0.898342
Synaptic vesicle membrane protein VAT-1 homolog	VAT1	0.335915	0.503151	1.19872	1.83907
Heme-binding protein 2	HEBP2	0.332886	0.436547	0.698718	0.858739
Programmed cell death 6-interacting protein	PDCD6IP	0.330044	0.328464	2.91667	2.95711
Calnexin	CANX	0.329681	0.374861	1.94231	2.26055
Integrin beta-2	ITGB2	0.328947	0.629368	2.07051	3.36045
Collagen alpha-1(I) chain	COL1A1	0.32681	0.186614	4	2.49473
Alpha-2-antiplasmin	SERPINF2	0.326571	0.367972	1.80769	2.10768
Serine/threonine-protein phosphatase CPPED1	CPPED1	0.325452	0.44331	0.942308	1.22133
Chromobox protein homolog 3	CBX3	0.323686	0.696322	0.519231	0.953499
Lysosome membrane protein 2	SCARB2	0.322216	0.420578	1.58974	1.95297
X-ray repair cross-complementing protein 6	XRCC6	0.320491	0.326084	2.05769	2.26491
Neutrophil collagenase	MMP8	0.318542	0.595333	1.21795	1.87362
Dermcidin	DCD	0.316666	1.03954	0.307692	1.02992
Cathepsin S	CTSS	0.316589	0.40303	0.967949	1.0915
Procollagen C-endopeptidase enhancer 1	PCOLCE	0.316218	0.413616	1.42949	1.90303
Complement C1q subcomponent subunit B	C1QB	0.315381	0.389595	0.794872	0.973112
40S ribosomal protein S12	RPS12	0.314872	0.774777	0.435897	1.07103
Proteasome subunit alpha type-4	PSMA4	0.313124	0.602836	0.74359	1.40896
Protein FAM3D	FAM3D	0.309443	0.645716	0.74359	1.56807
Talin-1	TLN1	0.308399	0.329356	6.84615	6.41483
Adenosylhomocysteinase	AHCY	0.308375	0.375651	1.3141	1.46866
Ribosyldihydronicotinamide dehydrogenase [quinone]	NQO2	0.30474	0.554942	0.647436	1.1524
Ig lambda chain V-I region NEWM		0.304303	0.694076	0.24359	0.536458
Keratin, type II cytoskeletal 72	KRT72	0.30371	0.369763	1.50641	1.61254
X-ray repair cross-complementing protein 5	XRCC5	0.302908	0.411097	2.07051	2.53719
EH domain-containing protein 1	EHD1	0.299581	0.385317	1.55769	2.07385
Keratin, type II cytoskeletal 73	KRT73	0.299436	0.452282	1.54487	2.29693
40S ribosomal protein S7	RPS7	0.299179	0.444686	0.628205	0.943942
Nucleobindin-2	NUCB2	0.298509	0.429877	1.37821	1.9933
Chloride intracellular channel protein 5	CLIC5	0.298392	0.372058	1.26923	1.64075
14 kDa phosphohistidine phosphatase	PHPT1	0.297688	0.817863	0.275641	0.598229
Lysosome-associated membrane glycoprotein 2	LAMP2	0.296249	0.389498	1.25	1.67509
Integrin alpha-M	ITGAM	0.293206	0.451268	3.1859	4.99398
Calpain-2 catalytic subunit	CAPN2	0.292463	0.296375	2.17308	2.17276
Guanine nucleotide-binding protein subunit beta-2-like 1	GNB2L1	0.289107	0.441883	0.878205	1.30519
CD177 antigen	CD177	0.288515	0.497769	1.20513	2.06384
Ig mu heavy chain disease protein		0.286981	0.983999	1	3.55409
Cartilage acidic protein 1	CRTAC1	0.285921	0.331532	1.77564	2.07174
Nuclear migration protein nudC	NUDC	0.283558	0.549437	0.923077	1.7492
Pyridoxal kinase	PDXK	0.280972	0.38447	0.891026	1.24973
Proteasome subunit beta type-1	PSMB1	0.280849	0.5399	0.589744	1.06914
Inorganic pyrophosphatase	PPA1	0.279173	0.276123	0.884615	0.844577
Gamma-glutamyltransferase 5	GGT5	0.278402	0.218249	1.63462	1.28612
Protein FAM3C	FAM3C	0.277126	0.525313	0.615385	1.06661
Tumor protein D54	TPD52L2	0.27588	0.447428	0.50641	0.812094
T-complex protein 1 subunit beta	CCT2	0.27561	0.37793	1.41667	1.91113
Ribonuclease 4	RNASE4	0.275092	0.456622	0.461538	0.75772
Periostin	POSTN	0.274329	0.536572	2.5	4.4378
Epidermal growth factor receptor kinase substrate 8-like protein 2	EPS8L2	0.27379	0.319037	2.1859	2.7695
Tyrosine-protein phosphatase non-receptor type 6	PTPN6	0.273534	0.384307	1.50641	2.09518
Ferritin heavy chain	FTH1	0.272666	1.06619	0.435897	1.71364
Keratin, type I cytoskeletal 28	KRT28	0.271943	0.580162	1.13462	2.27316
LIM and SH3 domain protein 1	LASP1	0.271587	0.385566	0.711538	1.03641
Glypican-1	GPC1	0.270087	0.415335	1.69231	2.56652
Apolipoprotein D	APOD	0.269595	0.627712	0.564103	1.29361
60S acidic ribosomal protein P1	RPLP1	0.269247	0.694191	0.333333	0.877971
Complement C5	C5	0.267704	0.276615	4.87179	5.31132
Calpain-1 catalytic subunit	CAPN1	0.262453	0.289541	1.99359	2.05715
Zyxin	ZYX	0.262191	0.905647	0.942308	2.11624
Ig lambda chain V-I region VOR		0.261567	1.10655	0.179487	0.683328
UMP-CMP kinase	CMPK1	0.261238	0.494056	0.602564	1.20405
Thioredoxin domain-containing protein 17	TXNDC17	0.259869	0.639096	0.282051	0.686284
Profilin-2	PFN2	0.257274	0.547376	0.384615	0.814842
Tryptophan--tRNA ligase, cytoplasmic	WARS	0.256378	0.417935	1.24359	1.95886
Macrophage mannose receptor 1	MRC1	0.255408	0.401442	3.52564	5.39852
Small proline-rich protein 3	SPRR3	0.251522	0.789727	0.384615	1.26938
Guanine nucleotide-binding protein G(I)/G(S)/G(O) subunit gamma-2	GNG2	0.249409	0.694912	0.166667	0.47411
Cytochrome b-245 heavy chain	CYBB	0.246843	0.321744	1.44231	1.90693
Trefoil factor 2	TFF2	0.246328	1.10332	0.282051	1.23435
Peptidyl-prolyl cis-trans isomerase C	PPIC	0.246108	0.38303	0.576923	0.935685
Serum amyloid A-2 protein	SAA2	0.24544	0.601949	0.282051	0.60475
Serum amyloid P-component	APCS	0.244396	0.599839	0.641026	1.69344
T-complex protein 1 subunit delta	CCT4	0.243955	0.239061	1.32692	1.33913
60S ribosomal protein L11	RPL11	0.241569	0.40196	0.448718	0.732649
Protein CutA	CUTA	0.241416	0.475884	0.435897	0.882427
V-type proton ATPase subunit G 1	ATP6V1G1	0.241214	0.840579	0.179487	0.555915
Complement component 1 Q subcomponent-binding protein, mitochondrial	C1QBP	0.24107	0.411212	0.679487	1.1427
ADP-ribosyl cyclase/cyclic ADP-ribose hydrolase 2	BST1	0.240879	0.389372	0.775641	1.2732
Enhancer of rudimentary homolog	ERH	0.240241	0.612233	0.237179	0.534804
Ribonuclease T2	RNASET2	0.239723	0.62291	0.480769	0.994036
Cadherin-1	CDH1	0.239212	0.242055	2.05128	1.95944
Band 3 anion transport protein	SLC4A1	0.238649	0.520029	2.21795	4.79692
F-actin-capping protein subunit alpha-2	CAPZA2	0.237671	0.409224	0.608974	0.926217
N-acetylglucosamine-6-sulfatase	GNS	0.236877	0.37103	1.19872	1.87625
Rho-related GTP-binding protein RhoB	RHOB	0.236192	0.427291	0.525641	0.943808
Osteoclast-stimulating factor 1	OSTF1	0.235807	0.391254	0.551282	0.879555
Ig kappa chain V-I region EU		0.232488	0.591246	0.230769	0.583165
Chloride intracellular channel protein 4	CLIC4	0.230398	0.434179	0.647436	1.19994
Eosinophil peroxidase	EPX	0.229099	0.499768	1.28205	2.29357
Neuropilin-2	NRP2	0.229001	0.356682	2.41026	3.85574
Non-histone chromosomal protein HMG-14	HMGN1	0.228775	1.20938	0.217949	1.14015
Ganglioside GM2 activator	GM2A	0.228066	0.438032	0.403846	0.785593
Lipopolysaccharide-binding protein	LBP	0.227878	0.331719	1.13462	1.59238
3-oxo-5-beta-steroid 4-dehydrogenase	AKR1D1	0.22773	0.68183	0.660256	1.74009
Bisphosphoglycerate mutase	BPGM	0.227716	0.583749	0.641026	1.73944
60S ribosomal protein L30	RPL30	0.227672	0.598471	0.25641	0.677377
Leucine-rich repeat flightless-interacting protein 1	LRRFIP1	0.227489	0.35623	1.51282	1.62115
Nascent polypeptide-associated complex subunit alpha	NACA	0.227197	0.479074	0.461538	0.885814
Perilipin-3	PLIN3	0.226338	0.316348	0.987179	1.3596
Ras-related protein Rab-5A	RAB5A	0.223645	0.388834	0.467949	0.819538
Proteasome subunit beta type-2	PSMB2	0.221107	0.532674	0.416667	0.877971
Dystroglycan	DAG1	0.220775	0.197226	2.09615	2.01607
Protein FAM49B	FAM49B	0.219719	0.699511	0.512821	1.13403
T-complex protein 1 subunit zeta	CCT6A	0.21967	0.277158	1.16667	1.47047
Hypoxanthine-guanine phosphoribosyltransferase	HPRT1	0.219615	0.348132	0.423077	0.633894
Neuroblast differentiation-associated protein AHNAK	AHNAK	0.219475	0.189814	11.8333	9.67385
Proteolipid protein 2	PLP2	0.219328	0.394337	0.358974	0.627744
Calpastatin	CAST	0.218875	0.163097	1.44872	1.09301
Parathymosin	PTMS	0.218843	0.469374	0.237179	0.534804
Delta(3,5)-Delta(2,4)-dienoyl-CoA isomerase, mitochondrial	ECH1	0.216714	0.322884	0.679487	0.989997
Keratin, type II cuticular Hb4	KRT84	0.214435	0.36884	1.28205	2.25889
Growth-regulated alpha protein	CXCL1	0.214171	0.864255	0.211538	0.799956
40S ribosomal protein S13	RPS13	0.2136	0.358462	0.339744	0.586266
Serglycin	SRGN	0.213229	0.873821	0.185897	0.600761
Anterior gradient protein 3	AGR3	0.211962	0.44125	0.371795	0.740892
40S ribosomal protein S8	RPS8	0.211307	0.473283	0.429487	0.901294
Heterogeneous nuclear ribonucleoprotein H	HNRNPH1	0.211103	0.267094	0.891026	1.20415
Keratin, type I cytoskeletal 27	KRT27	0.210009	0.499574	0.852564	1.90543
Leukocyte surface antigen CD47	CD47	0.209882	0.339609	0.679487	1.0775
Guanine nucleotide-binding protein G(s) subunit alpha isoforms short	GNAS	0.209667	0.257656	0.826923	1.05624
Ig lambda chain V-IV region Hil		0.208498	0.408249	0.211538	0.407731
Pejvakin	DFNB59	0.208225	0.357272	0.724359	1.31389
C-X-C motif chemokine 5	CXCL5	0.205948	0.599037	0.198718	0.459474
Growth arrest-specific protein 6	GAS6	0.205342	0.27387	1.52564	1.98331
Biotinidase	BTD	0.204954	0.26943	1.23718	1.59249
Sodium/potassium-transporting ATPase subunit beta-1	ATP1B1	0.204867	0.305214	0.679487	1.0275
Ig kappa chain V-I region WEA		0.203147	0.644503	0.179487	0.555915
Major vault protein	MVP	0.203007	0.433468	1.46154	2.64422
Interleukin enhancer-binding factor 2	ILF2	0.202285	0.348355	0.826923	1.40389
Ubiquitin-conjugating enzyme E2 variant 1	UBE2V1	0.201905	0.442408	0.294872	0.666076
Histone H1.0	H1F0	0.201529	1.18977	0.153846	0.812354
Heat shock 70 kDa protein 4	HSPA4	0.201275	0.251067	1.6859	2.093
Heat shock protein 105 kDa	HSPH1	0.201156	0.341027	1.74359	3.14323
Serine/threonine-protein phosphatase 2A 65 kDa regulatory subunit A alpha isoform	PPP2R1A	0.20084	0.307523	1.25641	1.91899
Heterogeneous nuclear ribonucleoprotein M	HNRNPM	0.198788	0.164658	1.35256	1.07562
Glia maturation factor beta	GMFB	0.198706	0.42101	0.314103	0.653226
Peptidoglycan recognition protein 1	PGLYRP1	0.196488	0.516225	0.403846	1.06006
Glyoxalase domain-containing protein 4	GLOD4	0.196331	0.307347	0.564103	0.830579
Haptoglobin-related protein	HPR	0.194464	0.64955	0.461538	1.50169
Keratin, type I cuticular Ha5	KRT35	0.194313	0.37501	0.935897	1.69434
Neurotensin/neuromedin N	NTS	0.194057	0.649594	0.230769	0.742029
Beta-microseminoprotein	MSMB	0.193159	0.806629	0.25641	1.04423
Nuclease-sensitive element-binding protein 1	YBX1	0.192778	0.264897	0.621795	0.786129
Prostaglandin E synthase 3	PTGES3	0.19256	0.440413	0.282051	0.646803
Ras-related protein Rab-11A	RAB11A	0.191033	0.320021	0.435897	0.717997
Complement factor D	CFD	0.190085	0.353619	0.519231	0.960374
Guanine nucleotide-binding protein subunit alpha-11	GNA11	0.189525	0.427214	0.74359	1.71246
Neurofilament heavy polypeptide	NEFH	0.188173	0.224182	1.76282	2.06231
Cysteine-rich secretory protein 3	CRISP3	0.188037	0.352179	0.442308	0.837959
Serpin B3	SERPINB3	0.186565	0.676728	0.615385	2.15962
Cathepsin L1	CTSL	0.186279	0.354055	0.583333	1.09174
RuvB-like 1	RUVBL1	0.185227	0.401158	0.814103	1.81706
Charged multivesicular body protein 4b	CHMP4B	0.184128	0.27393	0.397436	0.57273
Spectrin beta chain, non-erythrocytic 1	SPTBN1	0.18353	0.232263	4.71154	6.27824
Geminin	GMNN	0.182632	0.480895	0.307692	0.863099
Putative histone H2B type 2-C	HIST2H2BC	0.182061	0.413405	0.358974	0.810691
Interleukin-8	CXCL8	0.181815	0.546367	0.198718	0.612854
Dynein light chain roadblock-type 2	DYNLRB2	0.181508	0.427164	0.205128	0.469013
Cell adhesion molecule 1	CADM1	0.180502	0.224341	0.794872	0.978169
Syntaxin-binding protein 2	STXBP2	0.179253	0.261123	1	1.37171
Ig kappa chain V-I region Hau		0.178113	0.586978	0.153846	0.48874
Ig heavy chain V-III region GAL		0.177544	0.526194	0.211538	0.613817
Ig kappa chain V-I region WAT		0.177109	0.583672	0.153846	0.48874
Heat shock factor-binding protein 1	HSBP1	0.175238	0.623432	0.153846	0.539906
Gamma-glutamylcyclotransferase	GGCT	0.175031	0.353092	0.314103	0.611614
Hsp90 co-chaperone Cdc37	CDC37	0.175025	0.300559	0.570513	0.860211
Guanine nucleotide-binding protein G(i) subunit alpha-1	GNAI1	0.172274	0.432236	0.641026	1.72424
General transcription factor 3C polypeptide 3	GTF3C3	0.172246	0.296208	1.3141	2.15342
60S ribosomal protein L13a	RPL13A	0.172019	0.330497	0.314103	0.578445
T-complex protein 1 subunit alpha	TCP1	0.171005	0.267525	0.891026	1.34848
HLA class II histocompatibility antigen, DR alpha chain	HLA-DRA	0.167789	0.40589	0.391026	0.904657
Thioredoxin reductase 1, cytoplasmic	TXNRD1	0.167414	0.321588	0.967949	1.8551
Hexokinase-3	HK3	0.167343	0.286642	1.39103	2.32888
Keratin, type II cytoskeletal 74	KRT74	0.167273	0.395413	0.666667	1.45699
Neutral alpha-glucosidase AB	GANAB	0.167225	0.203984	1.51923	1.69013
Ragulator complex protein LAMTOR5	LAMTOR5	0.166201	0.687895	0.102564	0.383534
Midkine	MDK	0.165994	0.437581	0.237179	0.625523
Heterogeneous nuclear ribonucleoprotein Q	SYNCRIP	0.165978	0.190293	1.01282	1.15984
Beta-hexosaminidase subunit alpha	HEXA	0.16549	0.281688	0.878205	1.46883
Urotensin-2	UTS2	0.163579	0.449457	0.205128	0.570295
Voltage-dependent anion-selective channel protein 1	VDAC1	0.16292	0.61699	0.391026	1.36545
Histone H3.3	H3F3A	0.162651	0.609038	0.25641	1.06914
Serine protease inhibitor Kazal-type 1	SPINK1	0.161665	0.514662	0.128205	0.409074
Calponin-2	CNN2	0.161407	0.277894	0.525641	0.893682
Ras-related protein Rab-2A	RAB2A	0.160262	0.383658	0.326923	0.74594
Heterogeneous nuclear ribonucleoprotein F	HNRNPF	0.160007	0.260244	0.673077	1.13432
Proteasome activator complex subunit 2	PSME2	0.159814	0.289761	0.365385	0.675819
Small ubiquitin-related modifier 3	SUMO3	0.159796	0.42969	0.179487	0.50637
Glycogenin-1	GYG1	0.15949	0.40845	0.403846	0.746957
Protein SETSIP	SETSIP	0.159128	0.422019	0.512821	1.37404
Glycogen phosphorylase, brain form	PYGB	0.157232	0.154697	1.39103	1.40581
Acid sphingomyelinase-like phosphodiesterase 3b	SMPDL3B	0.155701	0.176282	0.711538	0.820258
Adenylosuccinate synthetase isozyme 2	ADSS	0.155602	0.252973	0.74359	1.19137
Leucine zipper transcription factor-like protein 1	LZTFL1	0.154323	0.358019	0.461538	1.07229
Insulin-like growth factor II	IGF2	0.153982	0.444155	0.282051	0.723614
Attractin	ATRN	0.153722	0.136435	2.24359	1.92498
Neutrophil cytosol factor 2	NCF2	0.153546	0.37786	0.596154	1.09065
Small proline-rich protein 2A	SPRR2A	0.152783	0.671477	0.102564	0.446912
RuvB-like 2	RUVBL2	0.152575	0.353398	0.698718	1.58962
V-type proton ATPase subunit E 1	ATP6V1E1	0.151659	0.766478	0.153846	0.670368
Pulmonary surfactant-associated protein C	SFTPC	0.15104	0.320731	0.307692	0.694105
Protein-arginine deiminase type-4	PADI4	0.150618	0.211862	1	1.37649
G-protein coupled receptor 126	GPR126	0.150296	0.1559	2.03205	2.21402
Alpha-synuclein	SNCA	0.149647	0.500954	0.205128	0.731958
Stress-induced-phosphoprotein 1	STIP1	0.148855	0.291602	0.692308	1.30089
Myosin-14	MYH14	0.147233	0.200597	2.77564	3.58579
Intercellular adhesion molecule 5	ICAM5	0.14707	0.151689	1.41667	1.51129
Nuclear transport factor 2	NUTF2	0.146407	0.356261	0.205128	0.469013
Cytidine deaminase	CDA	0.146268	0.656829	0.230769	1.01207
Cytochrome b-245 light chain	CYBA	0.146176	0.720357	0.121795	0.512578
Lysosomal alpha-glucosidase	GAA	0.145854	0.354202	1.32051	3.03973
N-acetyl-D-glucosamine kinase	NAGK	0.145427	0.365797	0.50641	1.20919
Complement C1r subcomponent-like protein	C1RL	0.145296	0.238394	0.794872	1.37992
Peripherin	PRPH	0.145152	0.459608	0.801282	2.68902
Intraflagellar transport protein 20 homolog	IFT20	0.144723	0.363329	0.230769	0.583165
Solute carrier family 2, facilitated glucose transporter member 3	SLC2A3	0.144596	0.371146	0.538462	1.16633
Mucin-4	MUC4	0.143443	0.173584	2.83974	3.67087
Small nuclear ribonucleoprotein Sm D1	SNRPD1	0.142538	0.335231	0.166667	0.368734
Citrate synthase, mitochondrial	CS	0.141137	0.266623	0.628205	1.12225
Translin	TSN	0.140904	0.297034	0.275641	0.502608
Cysteine-rich protein 2	CRIP2	0.140234	0.32272	0.320513	0.765087
Polyadenylate-binding protein 1	PABPC1	0.138778	0.221016	0.801282	1.20057
VEGF coregulated chemokine 1	CXCL17	0.138686	0.387089	0.211538	0.613817
Lamina-associated polypeptide 2, isoform alpha	TMPO	0.138388	0.146709	0.891026	0.904657
Ras-related protein Rab-11B	RAB11B	0.137131	0.345913	0.307692	0.766188
Sodium/potassium-transporting ATPase subunit alpha-1	ATP1A1	0.137086	0.210609	1.37179	2.20784
Puromycin-sensitive aminopeptidase	NPEPPS	0.136204	0.138906	1.25641	1.28821
Cornifin-A	SPRR1A	0.134265	0.838484	0.128205	0.800641
Rho-related GTP-binding protein RhoC	RHOC	0.133842	0.475472	0.25641	0.909539
Phosphoglucomutase-1	PGM1	0.132898	0.197471	0.74359	1.08895
Fermitin family homolog 3	FERMT3	0.132727	0.250521	0.801282	1.52844
Vesicle transport through interaction with t-SNAREs homolog 1B	VTI1B	0.131695	0.434303	0.262821	0.817065
V-set and immunoglobulin domain-containing protein 4	VSIG4	0.131601	0.298336	0.538462	1.14354
Receptor-type tyrosine-protein phosphatase C	PTPRC	0.130728	0.38302	1.19231	2.29879
N-acetylmuramoyl-L-alanine amidase	PGLYRP2	0.130499	0.234216	0.814103	1.46193
6-phosphogluconolactonase	PGLS	0.130271	0.216286	0.358974	0.627744
40S ribosomal protein SA	RPSA	0.129646	0.191773	0.416667	0.64973
Arachidonate 15-lipoxygenase	ALOX15	0.129118	0.365562	0.897436	2.5833
Keratin, type I cytoskeletal 24	KRT24	0.128204	0.33183	0.544872	1.30519
Serine/threonine-protein phosphatase PP1-beta catalytic subunit	PPP1CB	0.128165	0.198776	0.474359	0.758276
Cysteine-rich protein 1	CRIP1	0.127521	0.453173	0.102564	0.383534
Heparin cofactor 2	SERPIND1	0.126848	0.206339	0.641026	1.0384
Syndecan-4	SDC4	0.126361	0.327296	0.282051	0.723614
Retinoic acid receptor responder protein 1	RARRES1	0.125756	0.319739	0.371795	0.984872
Aminopeptidase B	RNPEP	0.125586	0.197078	0.737179	1.0528
Dipeptidyl peptidase 2	DPP7	0.124455	0.255191	0.628205	1.30645
Uroplakin-3b-like protein	UPK3BL	0.124162	0.311253	0.307692	0.694105
Cytosol aminopeptidase	LAP3	0.123461	0.235057	0.583333	1.04241
Dipeptidyl peptidase 4	DPP4	0.123023	0.301617	0.897436	2.10006
T-complex protein 1 subunit gamma	CCT3	0.122995	0.227285	0.679487	1.1655
Desmin	DES	0.122018	0.369939	0.653846	2.04523
40S ribosomal protein S18	RPS18	0.121279	0.330804	0.153846	0.35176
Endothelial cell-selective adhesion molecule	ESAM	0.121276	0.204046	0.525641	0.938565
Keratin, type I cytoskeletal 12	KRT12	0.12118	0.228077	0.596154	1.1086
Signal recognition particle 9 kDa protein	SRP9	0.12104	0.367325	0.102564	0.307355
Small ubiquitin-related modifier 2	SUMO2	0.120512	0.43009	0.102564	0.383534
Glutathione reductase, mitochondrial	GSR	0.120377	0.319312	0.435897	1.0207
Dynein light chain roadblock-type 1	DYNLRB1	0.120311	0.441721	0.128205	0.469013
cAMP-dependent protein kinase type II-alpha regulatory subunit	PRKAR2A	0.120309	0.173135	0.557692	0.822107
Protein S100-A2	S100A2	0.120036	0.749624	0.0512821	0.320256
Guanine nucleotide-binding protein subunit beta-4	GNB4	0.119571	0.303503	0.384615	0.928082
Growth factor receptor-bound protein 2	GRB2	0.119352	0.247785	0.275641	0.552491
Heme oxygenase 1	HMOX1	0.118646	0.347187	0.282051	0.825537
Polypyrimidine tract-binding protein 1	PTBP1	0.118195	0.286217	0.525641	0.950753
ATP-citrate synthase	ACLY	0.117364	0.120327	1.29487	1.33509
Ras-related protein Rab-14	RAB14	0.116217	0.241502	0.269231	0.548277
40S ribosomal protein S16	RPS16	0.114435	0.319793	0.166667	0.434277
ADP-sugar pyrophosphatase	NUDT5	0.114364	0.308684	0.173077	0.441118
60S ribosomal protein L18	RPL18	0.114268	0.275537	0.211538	0.4817
Intraflagellar transport protein 25 homolog	HSPB11	0.113873	0.339875	0.153846	0.431549
Neutrophil cytosol factor 4	NCF4	0.11375	0.316497	0.275641	0.64071
Niban-like protein 1	FAM129B	0.112946	0.150789	0.955128	1.27974
Splicing factor, proline- and glutamine-rich	SFPQ	0.111223	0.140276	0.75	0.951107
Apolipoprotein C-II	APOC2	0.110827	0.409522	0.128205	0.469013
Drebrin-like protein	DBNL	0.110716	0.242908	0.384615	0.713696
Xaa-Pro dipeptidase	PEPD	0.110473	0.218527	0.435897	0.820618
Acidic leucine-rich nuclear phosphoprotein 32 family member E	ANP32E	0.110432	0.251436	0.24359	0.545578
Metalloproteinase inhibitor 2	TIMP2	0.11043	0.286156	0.217949	0.470091
Apolipoprotein B-100	APOB	0.110318	0.317733	5.8141	16.8992
S-methyl-5'-thioadenosine phosphorylase	MTAP	0.110098	0.404056	0.237179	0.704657
Neutrophil defensin 4	DEFA4	0.110078	0.520939	0.102564	0.502356
Heterogeneous nuclear ribonucleoprotein U	HNRNPU	0.110041	0.146861	0.948718	1.25155
Amyloid-like protein 2	APLP2	0.109165	0.207151	0.974359	1.88466
Radial spoke head protein 9 homolog	RSPH9	0.107006	0.352267	0.333333	1.05963
Thrombospondin-1	THBS1	0.106589	0.182045	1.27564	2.16794
Signal recognition particle 14 kDa protein	SRP14	0.105894	0.260587	0.141026	0.343142
S-formylglutathione hydrolase	ESD	0.105748	0.215311	0.294872	0.603912
G-protein coupled receptor family C group 5 member C	GPRC5C	0.10502	0.183442	0.461538	0.789609
Gamma-interferon-inducible lysosomal thiol reductase	IFI30	0.104938	0.379993	0.25641	0.88013
Guanine nucleotide-binding protein G(q) subunit alpha	GNAQ	0.104819	0.290522	0.410256	1.14059
Filamin-B	FLNB	0.104563	0.123615	2.53205	2.8986
Inter-alpha-trypsin inhibitor heavy chain H3	ITIH3	0.104289	0.188184	0.974359	1.8135
40S ribosomal protein S28	RPS28	0.104232	0.472813	0.0512821	0.223456
Vascular non-inflammatory molecule 2	VNN2	0.10378	0.186104	0.596154	1.04758
Phospholipase B-like 1	PLBD1	0.103204	0.231366	0.512821	1.09717
Ras-related protein Rab-5C	RAB5C	0.102605	0.34876	0.205128	0.656124
Follistatin-related protein 3	FSTL3	0.102538	0.217728	0.288462	0.603004
Ig lambda chain V-II region BOH		0.102504	0.386779	0.102564	0.383534
45 kDa calcium-binding protein	SDF4	0.102123	0.203099	0.410256	0.751068
Putative high mobility group protein B1-like 1	HMGB1P1	0.101927	0.399396	0.205128	0.767068
Nucleosome assembly protein 1-like 1	NAP1L1	0.101884	0.162974	0.429487	0.713933
Serine/arginine-rich splicing factor 3	SRSF3	0.101332	0.249733	0.179487	0.451419
Lactadherin	MFGE8	0.101307	0.310815	0.358974	1.0879
Ig kappa chain V-III region HAH		0.100383	0.396958	0.102564	0.383534
Ig kappa chain V-III region HIC		0.100269	0.396507	0.102564	0.383534
Aminopeptidase N	ANPEP	0.100105	0.145768	0.948718	1.43176
Proteasome subunit beta type-8	PSMB8	0.0986263	0.290586	0.230769	0.667341
Mimecan	OGN	0.0983539	0.183379	0.326923	0.599215
60S ribosomal protein L22	RPL22	0.0982649	0.475915	0.108974	0.502608
Sialic acid synthase	NANS	0.098026	0.24656	0.282051	0.686284
Phospholipase A2	PLA2G1B	0.0979109	0.611454	0.102564	0.640513
Galectin-7	LGALS7	0.0968883	0.605067	0.102564	0.640513
Interleukin-6 receptor subunit beta	IL6ST	0.0968865	0.173006	0.903846	1.58282
Nicotinate phosphoribosyltransferase	NAPRT	0.096383	0.228505	0.467949	1.02306
Coagulation factor XIII A chain	F13A1	0.0939342	0.172741	0.717949	1.28782
Ig kappa chain V-III region VG (Fragment)		0.0939149	0.410677	0.102564	0.446912
Acidic leucine-rich nuclear phosphoprotein 32 family member C	ANP32C	0.0938753	0.291691	0.230769	0.667341
Enoyl-CoA hydratase, mitochondrial	ECHS1	0.0930196	0.283221	0.282051	0.849108
Ubiquitin thioesterase OTUB1	OTUB1	0.0925695	0.29363	0.237179	0.741062
Tubulin alpha chain-like 3	TUBAL3	0.0924742	0.202865	0.435897	0.911762
Annexin A7	ANXA7	0.0924298	0.232792	0.352564	0.86549
Proteasome subunit beta type-5	PSMB5	0.0921707	0.301318	0.25641	0.849704
Alcohol dehydrogenase class-3	ADH5	0.0921298	0.151896	0.346154	0.560825
Unconventional myosin-Ib	MYO1B	0.091894	0.16167	1.16026	2.09674
40S ribosomal protein S2	RPS2	0.0908775	0.206099	0.25	0.547122
Synaptophysin-like protein 1	SYPL1	0.0901597	0.206251	0.25	0.587703
60S ribosomal protein L10a	RPL10A	0.0898123	0.203496	0.205128	0.469013
Nucleosome assembly protein 1-like 4	NAP1L4	0.0895493	0.151722	0.352564	0.595261
Beta-galactosidase	GLB1	0.0893243	0.158071	0.602564	1.02713
Syntaxin-7	STX7	0.0885629	0.214713	0.217949	0.523084
Serum paraoxonase/arylesterase 1	PON1	0.0884299	0.206927	0.326923	0.792966
Serpin B10	SERPINB10	0.0883354	0.191556	0.333333	0.700877
EH domain-containing protein 4	EHD4	0.0876475	0.148646	0.512821	0.942332
Glutathione S-transferase A1	GSTA1	0.0875324	0.289396	0.205128	0.656124
Ras-related protein R-Ras	RRAS	0.0874994	0.227266	0.185897	0.450577
Aquaporin-5	AQP5	0.0873607	0.198787	0.205128	0.469013
RNA-binding protein EWS	EWSR1	0.0873165	0.142307	0.5	0.784303
Coronin-1C	CORO1C	0.0870023	0.167235	0.352564	0.663221
Alpha-endosulfine	ENSA	0.0866359	0.403883	0.0512821	0.223456
40S ribosomal protein S9	RPS9	0.0865559	0.296602	0.179487	0.601393
Urokinase plasminogen activator surface receptor	PLAUR	0.0857412	0.194641	0.230769	0.470808
40S ribosomal protein S20	RPS20	0.0854005	0.31322	0.0769231	0.269953
Adipocyte plasma membrane-associated protein	APMAP	0.0852517	0.212136	0.378205	0.917433
Butyrophilin subfamily 1 member A1	BTN1A1	0.0851552	0.46291	0.358974	1.93971
Fatty acid synthase	FASN	0.0838774	0.13822	2.23718	3.84697
Hematopoietic lineage cell-specific protein	HCLS1	0.0836796	0.299434	0.307692	0.922064
PDZ and LIM domain protein 1	PDLIM1	0.0834249	0.342169	0.230769	0.902089
IST1 homolog	IST1	0.0830865	0.204369	0.288462	0.703699
Calmodulin-like protein 5	CALML5	0.082809	0.340146	0.102564	0.383534
C-C motif chemokine 2	CCL2	0.0824157	0.376106	0.0833333	0.373168
Phosphoglucomutase-2	PGM2	0.0819972	0.192546	0.455128	0.818921
Cytochrome c oxidase subunit 7A2, mitochondrial	COX7A2	0.0816733	0.374492	0.0769231	0.354268
Ly6/PLAUR domain-containing protein 2	LYPD2	0.0813326	0.397031	0.102564	0.502356
Tissue alpha-L-fucosidase	FUCA1	0.0813232	0.185582	0.391026	0.875084
Ig lambda chain V-I region NEW		0.0810795	0.336496	0.0576923	0.225522
Glutathione peroxidase 3	GPX3	0.0809971	0.171246	0.224359	0.482574
Centrin-2	CETN2	0.0808489	0.28743	0.153846	0.539906
Aspartate aminotransferase, cytoplasmic	GOT1	0.0799783	0.197599	0.314103	0.729361
Tubulin-specific chaperone A	TBCA	0.079895	0.368915	0.0769231	0.354268
60S ribosomal protein L18a	RPL18A	0.0792075	0.232012	0.147436	0.428115
Guanine nucleotide-binding protein G(s) subunit alpha isoforms XLas	GNAS	0.0781597	0.105611	0.75	1.05288
60S ribosomal protein L14	RPL14	0.0777874	0.180769	0.160256	0.36494
T-complex protein 1 subunit epsilon	CCT5	0.0776847	0.138343	0.435897	0.796204
Ras-related protein Rab-8A	RAB8A	0.0770877	0.241477	0.173077	0.529255
Endoplasmic reticulum resident protein 29	ERP29	0.0767704	0.204999	0.198718	0.513564
Farnesyl pyrophosphate synthase	FDPS	0.0767125	0.120865	0.371795	0.601182
Epithelial cell adhesion molecule	EPCAM	0.0764147	0.207892	0.230769	0.626668
Splicing factor U2AF 35 kDa subunit	U2AF1	0.0763996	0.174554	0.179487	0.388776
Tetraspanin-6	TSPAN6	0.076357	0.245537	0.179487	0.546967
Collagen alpha-3(VI) chain	COL6A3	0.0760663	0.0916094	2.60256	3.11391
60S ribosomal protein L7	RPL7	0.0759701	0.214698	0.230769	0.657409
Mammalian ependymin-related protein 1	EPDR1	0.0758955	0.271015	0.160256	0.539515
ADP/ATP translocase 2	SLC25A5	0.0758759	0.261995	0.224359	0.762602
Ras-related protein Rab-27A	RAB27A	0.0756128	0.403923	0.0769231	0.354268
Protein S100-A16	S100A16	0.0752786	0.361383	0.102564	0.502356
Brain-specific angiogenesis inhibitor 1-associated protein 2	BAIAP2	0.0750365	0.133024	0.435897	0.787898
Mitochondrial fission 1 protein	FIS1	0.0749519	0.277439	0.128205	0.469013
40S ribosomal protein S15a	RPS15A	0.0741844	0.273712	0.108974	0.400636
Protein phosphatase 1 regulatory subunit 7	PPP1R7	0.0741136	0.114259	0.307692	0.467572
Protein canopy homolog 2	CNPY2	0.0734573	0.26524	0.102564	0.307355
Multifunctional protein ADE2	PAICS	0.0732224	0.172004	0.282051	0.639128
C4b-binding protein alpha chain	C4BPA	0.0726902	0.168536	0.487179	1.14413
Collagen alpha-2(IV) chain	COL4A2	0.0725775	0.144716	1.21154	2.49509
Neuronal membrane glycoprotein M6-a	GPM6A	0.0724068	0.22582	0.217949	0.674194
Collagen alpha-1(V) chain	COL5A1	0.072095	0.103962	1.37821	2.10566
Transmembrane glycoprotein NMB	GPNMB	0.0719339	0.191904	0.384615	1.01607
Lysosomal protective protein	CTSA	0.0716447	0.142933	0.320513	0.612235
Heterogeneous nuclear ribonucleoprotein H2	HNRNPH2	0.071632	0.179404	0.352564	0.948888
Trypsin-1	PRSS1	0.0712443	0.44492	0.179487	1.1209
Calumenin	CALU	0.0711578	0.292857	0.282051	1.19095
Adipogenesis regulatory factor	ADIRF	0.0711162	0.324945	0.0448718	0.197616
Proliferation-associated protein 2G4	PA2G4	0.0707724	0.158058	0.301282	0.64934
Plasminogen activator inhibitor 1 RNA-binding protein	SERBP1	0.0707064	0.150237	0.25	0.490032
RNA-binding motif protein, X chromosome	RBMX	0.0705116	0.167346	0.294872	0.758443
ADP-ribosylation factor-like protein 8A	ARL8A	0.0704217	0.200974	0.141026	0.408764
Dihydrolipoyl dehydrogenase, mitochondrial	DLD	0.0699658	0.198659	0.230769	0.48458
Plectin	PLEC	0.0699589	0.095524	3.55769	5.13421
HLA class I histocompatibility antigen, A-68 alpha chain	HLA-A	0.0691427	0.196507	0.262821	0.75861
Argininosuccinate lyase	ASL	0.0691335	0.205659	0.230769	0.742029
Myoferlin	MYOF	0.0691186	0.120208	1.44872	2.39735
Thiosulfate sulfurtransferase/rhodanese-like domain-containing protein 1	TSTD1	0.0689543	0.311013	0.0769231	0.354268
Kallikrein-12	KLK12	0.0688157	0.233801	0.205128	0.731958
Dickkopf-related protein 3	DKK3	0.0687033	0.141225	0.275641	0.598229
60S ribosomal protein L29	RPL29	0.0678782	0.205379	0.102564	0.307355
Small proline-rich protein 2D	SPRR2D	0.0671034	0.41906	0.0512821	0.320256
U6 snRNA-associated Sm-like protein LSm3	LSM3	0.0670992	0.419035	0.025641	0.160128
Small proline-rich protein 2B	SPRR2B	0.0665144	0.415382	0.0512821	0.320256
Copper transport protein ATOX1	ATOX1	0.0659783	0.287694	0.0512821	0.223456
Bone marrow proteoglycan	PRG2	0.0656343	0.255476	0.166667	0.652257
Aldehyde dehydrogenase, mitochondrial	ALDH2	0.0650209	0.216758	0.230769	0.705674
C-C motif chemokine 18	CCL18	0.0648833	0.405196	0.0512821	0.320256
Adhesion G protein-coupled receptor F5	ADGRF5	0.0641701	0.0841937	0.858974	1.08184
Mitogen-activated protein kinase 3	MAPK3	0.0641516	0.135364	0.275641	0.581499
4F2 cell-surface antigen heavy chain	SLC3A2	0.0637195	0.161416	0.397436	0.98795
Macrophage colony-stimulating factor 1	CSF1	0.0631596	0.181076	0.333333	0.868554
Mesencephalic astrocyte-derived neurotrophic factor	MANF	0.0630216	0.304836	0.0833333	0.355101
Thioredoxin-like protein 1	TXNL1	0.0626328	0.258432	0.115385	0.502776
Di-N-acetylchitobiase	CTBS	0.0625665	0.153606	0.25641	0.637344
AP-1 complex subunit beta-1	AP1B1	0.0620918	0.113399	0.512821	0.942332
26S proteasome non-ATPase regulatory subunit 12	PSMD12	0.0617585	0.124348	0.282051	0.571182
Lysosome-associated membrane glycoprotein 1	LAMP1	0.0617389	0.177535	0.25641	0.751068
Junction plakoglobin	JUP	0.0616861	0.18145	0.378205	1.01286
MARCKS-related protein	MARCKSL1	0.0616153	0.209694	0.115385	0.384084
Eukaryotic translation initiation factor 6	EIF6	0.061394	0.21683	0.141026	0.525015
Cullin-associated NEDD8-dissociated protein 1	CAND1	0.0612902	0.0883714	0.788462	1.11883
N(G),N(G)-dimethylarginine dimethylaminohydrolase 1	DDAH1	0.0609333	0.229769	0.192308	0.72198
60S ribosomal protein L15	RPL15	0.0608071	0.213646	0.121795	0.396829
Cornulin	CRNN	0.0607395	0.214184	0.301282	1.07633
Vacuolar protein sorting-associated protein 29	VPS29	0.0603606	0.30272	0.0769231	0.335184
Lactoperoxidase	LPO	0.0603507	0.158405	0.461538	1.27416
40S ribosomal protein S6	RPS6	0.0602652	0.253899	0.128205	0.522115
Serine/threonine-protein phosphatase 2A catalytic subunit alpha isoform	PPP2CA	0.0597822	0.175446	0.160256	0.43106
Mast cell-expressed membrane protein 1	MCEMP1	0.0596916	0.209556	0.108974	0.383864
Arylsulfatase A	ARSA	0.059324	0.200434	0.25641	0.849704
Microsomal glutathione S-transferase 1	MGST1	0.0590434	0.209366	0.102564	0.365979
Up-regulated during skeletal muscle growth protein 5	USMG5	0.0590341	0.271402	0.0384615	0.177134
Ubiquitin-conjugating enzyme E2 variant 2	UBE2V2	0.0585803	0.365834	0.0769231	0.480384
Integrin beta-1	ITGB1	0.0583637	0.1129	0.49359	0.990891
Aldehyde dehydrogenase, dimeric NADP-preferring	ALDH3A1	0.057966	0.361998	0.205128	1.28103
EH domain-containing protein 2	EHD2	0.0578644	0.163908	0.333333	0.898342
THO complex subunit 4	ALYREF	0.0576919	0.162747	0.153846	0.431549
Protein kinase C and casein kinase substrate in neurons protein 2	PACSIN2	0.0576078	0.186026	0.25641	0.785324
Putative nucleoside diphosphate kinase	NME2P1	0.0574137	0.217916	0.0897436	0.355813
Dolichyl-diphosphooligosaccharide--protein glycosyltransferase subunit 2	RPN2	0.0569983	0.156474	0.275641	0.570073
Small nuclear ribonucleoprotein G	SNRPG	0.0569578	0.216614	0.0512821	0.20016
Beta-1,4-glucuronyltransferase 1	B4GAT1	0.0568882	0.111158	0.269231	0.548277
T-complex protein 1 subunit eta	CCT7	0.0567072	0.129776	0.320513	0.747691
Deoxynucleoside triphosphate triphosphohydrolase SAMHD1	SAMHD1	0.0566319	0.122488	0.378205	0.846572
Versican core protein	VCAN	0.0565306	0.0996155	2.03846	3.80855
LIM domain-containing protein 2	LIMD2	0.0564899	0.352779	0.025641	0.160128
Peptidyl-prolyl cis-trans isomerase FKBP3	FKBP3	0.0562267	0.221795	0.0769231	0.269953
V-type proton ATPase subunit B, brain isoform	ATP6V1B2	0.05621	0.127236	0.282051	0.60475
DNA-directed RNA polymerases I, II, and III subunit RPABC3	POLR2H	0.056092	0.154318	0.102564	0.285147
Interferon-induced transmembrane protein 1	IFITM1	0.0559833	0.251799	0.0769231	0.354268
Putative uncharacterized protein ADORA2A-AS1	ADORA2A-AS1	0.0556051	0.347254	0.0769231	0.480384
Transferrin receptor protein 1	TFRC	0.0554992	0.118442	0.391026	0.812717
Neutrophil cytosol factor 1	NCF1	0.0544231	0.209587	0.224359	0.832709
Fumarylacetoacetase	FAH	0.0537696	0.272671	0.128205	0.656124
Properdin	CFP	0.0533992	0.115237	0.25	0.534962
Protein-arginine deiminase type-2	PADI2	0.0533688	0.129772	0.326923	0.792966
Filamin-C	FLNC	0.0533022	0.0885308	1.25641	2.12402
Specifically androgen-regulated gene protein	SARG	0.0532704	0.0992967	0.320513	0.609542
Serine/threonine-protein phosphatase PP1-alpha catalytic subunit	PPP1CA	0.053038	0.149879	0.185897	0.537165
Proteasome subunit beta type-6	PSMB6	0.0530262	0.194681	0.128205	0.458372
Serine/arginine-rich splicing factor 2	SRSF2	0.0528783	0.214595	0.0769231	0.269953
Tumor-associated calcium signal transducer 2	TACSTD2	0.0527404	0.182085	0.205128	0.731958
Spondin-1	SPON1	0.05259	0.142099	0.49359	1.44697
Trypsin-2	PRSS2	0.0523226	0.263019	0.128205	0.656124
CD97 antigen	CD97	0.0522554	0.0990999	0.455128	0.873348
Prefoldin subunit 4	PFDN4	0.0519004	0.324118	0.025641	0.160128
Leucine-rich repeat neuronal protein 4	LRRN4	0.0516831	0.120368	0.435897	1.06022
Ras-related protein Rab-6A	RAB6A	0.0513557	0.221299	0.0705128	0.249662
Intraflagellar transport protein 27 homolog	IFT27	0.0511133	0.248281	0.102564	0.502356
Beta-arrestin-1	ARRB1	0.0510422	0.11673	0.24359	0.560449
Pregnancy zone protein	PZP	0.0509571	0.155697	0.666667	2.18046
Tyrosine-protein kinase receptor UFO	AXL	0.0509525	0.0801418	0.448718	0.695804
Ragulator complex protein LAMTOR3	LAMTOR3	0.050603	0.240907	0.0512821	0.223456
Low-density lipoprotein receptor	LDLR	0.0499391	0.107534	0.532051	1.18124
Inositol monophosphatase 1	IMPA1	0.0496431	0.139424	0.121795	0.323792
Histidine-rich glycoprotein	HRG	0.04944	0.131738	0.282051	0.75911
Cytochrome c oxidase subunit 6B1	COX6B1	0.049316	0.215673	0.0512821	0.223456
ER membrane protein complex subunit 4	EMC4	0.0490306	0.306196	0.0512821	0.320256
Rho GTPase-activating protein 1	ARHGAP1	0.049022	0.136956	0.192308	0.44964
ATP-dependent RNA helicase DDX39A	DDX39A	0.0488922	0.143778	0.24359	0.759777
40S ribosomal protein S24	RPS24	0.0486913	0.173196	0.0769231	0.269953
Ficolin-1	FCN1	0.0485896	0.161783	0.108974	0.307766
Coiled-coil domain-containing protein 126	CCDC126	0.0478362	0.155295	0.0833333	0.271044
S-adenosylmethionine synthase isoform type-2	MAT2A	0.0478122	0.158344	0.205128	0.656124
Ig kappa chain V-III region CLL		0.0473739	0.29585	0.0512821	0.320256
Vitelline membrane outer layer protein 1 homolog	VMO1	0.0471944	0.181422	0.102564	0.383534
Eukaryotic translation initiation factor 4H	EIF4H	0.0471924	0.252649	0.102564	0.502356
UV excision repair protein RAD23 homolog B	RAD23B	0.0470605	0.117845	0.185897	0.450577
Sperm surface protein Sp17	SPA17	0.0468512	0.215913	0.0769231	0.354268
Low affinity immunoglobulin gamma Fc region receptor III-A	FCGR3A	0.0468424	0.175958	0.128205	0.469013
Neuropilin-1	NRP1	0.0467809	0.106951	0.49359	1.14203
Platelet basic protein	PPBP	0.0463674	0.289564	0.0769231	0.480384
Guanine nucleotide-binding protein G(I)/G(S)/G(O) subunit gamma-5	GNG5	0.0462032	0.288539	0.025641	0.160128
Prohibitin-2	PHB2	0.0461441	0.132459	0.147436	0.428115
KH domain-containing, RNA-binding, signal transduction-associated protein 1	KHDRBS1	0.045994	0.104592	0.224359	0.509111
cAMP-dependent protein kinase type I-alpha regulatory subunit	PRKAR1A	0.0458908	0.233109	0.0897436	0.360405
Trans-Golgi network integral membrane protein 2	TGOLN2	0.0456455	0.138569	0.160256	0.488308
Adenylate kinase isoenzyme 1	AK1	0.0456102	0.17378	0.102564	0.383534
Importin subunit beta-1	KPNB1	0.0454676	0.0887232	0.378205	0.729707
40S ribosomal protein S14	RPS14	0.0448786	0.280267	0.0512821	0.320256
60S ribosomal protein L7a	RPL7A	0.0446961	0.173378	0.102564	0.383534
Ribosome-binding protein 1	RRBP1	0.0446303	0.102132	0.596154	1.29475
Membrane-associated progesterone receptor component 1	PGRMC1	0.0446032	0.137073	0.0897436	0.271976
Dipeptidyl peptidase 3	DPP3	0.0444744	0.0881	0.333333	0.662266
Transmembrane emp24 domain-containing protein 9	TMED9	0.0440558	0.157592	0.108974	0.400636
Ubiquitin-conjugating enzyme E2 D3	UBE2D3	0.0439758	0.154402	0.0769231	0.269953
Transmembrane channel-like protein 4	TMC4	0.0439748	0.102437	0.333333	0.805682
NAD kinase	NADK	0.0438953	0.160641	0.115385	0.388342
Serpin B5	SERPINB5	0.0433666	0.270824	0.128205	0.800641
C-X-C motif chemokine 6	CXCL6	0.0432191	0.169124	0.0576923	0.225522
Protein-glutamine gamma-glutamyltransferase 2	TGM2	0.0431395	0.163544	0.307692	1.07981
Leucine-rich repeat transmembrane protein FLRT3	FLRT3	0.0431263	0.108297	0.333333	0.855196
Radial spoke head protein 4 homolog A	RSPH4A	0.0430089	0.121782	0.333333	0.955134
Glutathione synthetase	GSS	0.0429729	0.136139	0.128205	0.409074
Microtubule-associated protein RP/EB family member 1	MAPRE1	0.0428994	0.144037	0.128205	0.409074
Legumain	LGMN	0.0426107	0.140798	0.185897	0.600761
Lysosome-associated membrane glycoprotein 3	LAMP3	0.0425609	0.137659	0.173077	0.541543
Synaptosomal-associated protein 23	SNAP23	0.0423758	0.158199	0.0769231	0.269953
Trifunctional enzyme subunit alpha, mitochondrial	HADHA	0.0421875	0.123577	0.333333	0.983972
Chitinase-3-like protein 2	CHI3L2	0.0421523	0.16208	0.153846	0.586626
HLA class I histocompatibility antigen, A-3 alpha chain	HLA-A	0.0421114	0.135121	0.185897	0.611614
60S ribosomal protein L6	RPL6	0.0420494	0.13246	0.102564	0.307355
Adapter molecule crk	CRK	0.0415599	0.138297	0.121795	0.388451
60S ribosomal protein L23a	RPL23A	0.0412714	0.25774	0.0512821	0.320256
ADP-ribosylation factor 6	ARF6	0.0412662	0.145044	0.0769231	0.269953
Vacuolar protein sorting-associated protein 4B	VPS4B	0.0410729	0.121514	0.179487	0.50637
Mucin-16	MUC16	0.0409561	0.0505847	8.50641	11.583
Complement component C8 gamma chain	C8G	0.040875	0.144222	0.0769231	0.269953
Pre-mRNA-processing factor 19	PRPF19	0.0407256	0.178939	0.230769	1.01207
Basigin	BSG	0.0403745	0.136841	0.102564	0.307355
Basement membrane-specific heparan sulfate proteoglycan core protein	HSPG2	0.040358	0.0603489	1.85897	2.99495
V-type proton ATPase catalytic subunit A	ATP6V1A	0.040202	0.0919222	0.269231	0.613405
26S protease regulatory subunit 8	PSMC5	0.0401587	0.0979274	0.179487	0.440352
Ig heavy chain V-I region HG3		0.0401254	0.177584	0.0512821	0.223456
L-lactate dehydrogenase A-like 6B	LDHAL6B	0.0398467	0.124559	0.166667	0.517246
Transmembrane channel-like protein 5	TMC5	0.0397366	0.0936687	0.435897	1.0207
Heterogeneous nuclear ribonucleoprotein R	HNRNPR	0.0397058	0.11888	0.237179	0.775761
HLA class I histocompatibility antigen, B-54 alpha chain	HLA-B	0.0395938	0.182921	0.179487	0.854456
Ran-specific GTPase-activating protein	RANBP1	0.0393509	0.121899	0.0897436	0.277958
Protein S100-A14	S100A14	0.0393496	0.171832	0.0512821	0.223456
Unconventional myosin-Ic	MYO1C	0.0391476	0.0714385	0.467949	0.799217
Epiplakin	EPPK1	0.038884	0.0598981	1.94872	3.4732
Pleckstrin	PLEK	0.0387758	0.170423	0.108974	0.447195
Clathrin light chain A	CLTA	0.0387007	0.190916	0.0512821	0.223456
Vacuolar protein sorting-associated protein 11 homolog	VPS11	0.0385105	0.173741	0.230769	1.01207
60S ribosomal protein L23	RPL23	0.0385048	0.15294	0.0576923	0.225522
Chloride intracellular channel protein 2	CLIC2	0.0384045	0.239836	0.102564	0.640513
Protein dpy-30 homolog	DPY30	0.0381783	0.238423	0.0512821	0.320256
60S ribosomal protein L4	RPL4	0.0381703	0.118427	0.121795	0.313468
Peroxiredoxin-4	PRDX4	0.0381511	0.167218	0.128205	0.570295
Delta-aminolevulinic acid dehydratase	ALAD	0.0381199	0.140364	0.128205	0.469013
Spectrin beta chain, non-erythrocytic 4	SPTBN4	0.0377703	0.0524791	1.05769	1.36143
Ras-related protein Rab-21	RAB21	0.0376662	0.205446	0.0384615	0.177134
Polypeptide N-acetylgalactosaminyltransferase 5	GALNT5	0.0375077	0.087014	0.423077	0.963399
Flap endonuclease 1	FEN1	0.0373215	0.233072	0.0512821	0.320256
Core histone macro-H2A.2	H2AFY2	0.0369672	0.117986	0.153846	0.48874
ATP-dependent RNA helicase DDX3X	DDX3X	0.0368284	0.0916945	0.25641	0.63992
Quinone oxidoreductase	CRYZ	0.0366306	0.132314	0.108974	0.383864
Beta-defensin 1	DEFB1	0.0365225	0.228083	0.025641	0.160128
Hematological and neurological expressed 1-like protein	HN1L	0.0363997	0.227316	0.0512821	0.320256
Tumor necrosis factor alpha-induced protein 8	TNFAIP8	0.0362767	0.170483	0.0769231	0.354268
Eukaryotic translation initiation factor 3 subunit K	EIF3K	0.0362133	0.118011	0.0833333	0.271044
Ras-related protein Rab-27B	RAB27B	0.0360788	0.11268	0.0897436	0.277958
Retinoid-inducible serine carboxypeptidase	SCPEP1	0.0360605	0.117471	0.179487	0.601393
Perilipin-2	PLIN2	0.035831	0.161517	0.128205	0.570295
Disks large homolog 4	DLG4	0.0355567	0.171625	0.153846	0.708537
Galectin-10	CLC	0.0353388	0.220691	0.0512821	0.320256
EH domain-containing protein 3	EHD3	0.0352433	0.0841956	0.205128	0.482836
Mitogen-activated protein kinase 1	MAPK1	0.0351426	0.130447	0.128205	0.469013
26S protease regulatory subunit 6B	PSMC4	0.0350872	0.0783115	0.160256	0.355813
GTP cyclohydrolase 1 feedback regulatory protein	GCHFR	0.0350088	0.21863	0.025641	0.160128
E3 ubiquitin-protein ligase HACE1	HACE1	0.0348957	0.103808	0.230769	0.742029
Twisted gastrulation protein homolog 1	TWSG1	0.0346072	0.108282	0.0897436	0.277958
Ig kappa chain V-I region Wes		0.0345801	0.18419	0.0320513	0.164031
Extracellular matrix protein 1	ECM1	0.0343826	0.0943456	0.205128	0.570295
NSFL1 cofactor p47	NSFL1C	0.0342607	0.0914479	0.128205	0.338688
Cytochrome c oxidase subunit 2	MT-CO2	0.034081	0.15054	0.0769231	0.354268
Myeloid-derived growth factor	MYDGF	0.0339992	0.212325	0.0512821	0.320256
Heterogeneous nuclear ribonucleoprotein A3	HNRNPA3	0.0339494	0.108575	0.128205	0.413075
Twinfilin-2	TWF2	0.0339233	0.161083	0.0833333	0.355101
60S ribosomal protein L9	RPL9	0.0338635	0.107157	0.0769231	0.24437
Zinc finger protein 394	ZNF394	0.0337402	0.0890022	0.192308	0.508033
Sodium- and chloride-dependent neutral and basic amino acid transporter B(0+)	SLC6A14	0.033607	0.0850611	0.217949	0.523084
Sialate O-acetylesterase	SIAE	0.0335912	0.0733498	0.179487	0.388776
Kallikrein-13	KLK13	0.0334805	0.153885	0.0769231	0.354268
Alpha-N-acetylgalactosaminidase	NAGA	0.0333747	0.138777	0.128205	0.522115
Laminin subunit gamma-1	LAMC1	0.0332768	0.071184	0.576923	1.26329
UDP-glucose 6-dehydrogenase	UGDH	0.0331809	0.207214	0.128205	0.800641
Proteasome subunit beta type-7	PSMB7	0.0330794	0.151616	0.0769231	0.354268
Voltage-dependent anion-selective channel protein 2	VDAC2	0.0330494	0.149529	0.0833333	0.345713
Catenin alpha-1	CTNNA1	0.0329751	0.0716642	0.339744	0.722038
Pleckstrin homology domain-containing family F member 2	PLEKHF2	0.0325718	0.150623	0.0769231	0.354268
Probable ATP-dependent RNA helicase DDX17	DDX17	0.0324563	0.10628	0.179487	0.683328
Peroxisomal biogenesis factor 19	PEX19	0.032322	0.0970681	0.102564	0.307355
Protein MAL2	MAL2	0.0318639	0.19899	0.0512821	0.320256
Small integral membrane protein 5	SMIM5	0.0317303	0.198156	0.025641	0.160128
Catechol O-methyltransferase	COMT	0.0317163	0.0929195	0.0961538	0.278715
Protein FAM107B	FAM107B	0.0316519	0.197666	0.025641	0.160128
Protein lifeguard 3	TMBIM1	0.0311123	0.140179	0.0769231	0.354268
Neuroserpin	SERPINI1	0.031022	0.120156	0.128205	0.522115
Serpin B6	SERPINB6	0.0309483	0.136999	0.128205	0.570295
Desmoglein-1	DSG1	0.0307849	0.122197	0.25641	0.965673
Cadherin-related family member 3	CDHR3	0.0307108	0.143838	0.307692	1.47173
Lipolysis-stimulated lipoprotein receptor	LSR	0.0306473	0.0666087	0.237179	0.534804
Apolipoprotein B receptor	APOBR	0.0306176	0.116559	0.173077	0.588133
Latexin	LXN	0.0305273	0.107177	0.0769231	0.269953
Lupus La protein	SSB	0.0304582	0.0924781	0.134615	0.408971
Ubiquitin carboxyl-terminal hydrolase 5	USP5	0.0303635	0.0568783	0.269231	0.497972
High affinity immunoglobulin epsilon receptor subunit gamma	FCER1G	0.030071	0.187793	0.025641	0.160128
Nidogen-2	NID2	0.0299026	0.0619859	0.442308	0.909492
Low affinity immunoglobulin gamma Fc region receptor III-B	FCGR3B	0.0298039	0.186125	0.0769231	0.480384
Aldo-keto reductase family 1 member C3	AKR1C3	0.0297246	0.18563	0.0769231	0.480384
Ig lambda chain V-III region SH		0.0296805	0.185355	0.025641	0.160128
Vesicular integral-membrane protein VIP36	LMAN2	0.0295915	0.0791214	0.121795	0.323792
Periplakin	PPL	0.0291651	0.0658328	0.608974	1.45638
Histone H1x	H1FX	0.0291517	0.116649	0.0576923	0.225522
Chymotrypsinogen B	CTRB1	0.029096	0.181705	0.0769231	0.480384
Tyrosine-protein kinase ABL1	ABL1	0.029065	0.0864631	0.230769	0.742029
Alpha-N-acetylgalactosaminide alpha-2,6-sialyltransferase 1	ST6GALNAC1	0.0290464	0.0802176	0.205128	0.570295
Putative ciliary rootlet coiled-coil protein 2	CROCC2	0.0290194	0.0570643	0.461538	0.883955
HLA class I histocompatibility antigen, A-30 alpha chain	HLA-A	0.0289532	0.139006	0.134615	0.666013
Ig heavy chain V-III region NIE		0.0289524	0.180808	0.025641	0.160128
Prostaglandin reductase 1	PTGR1	0.0287918	0.179805	0.102564	0.640513
Plasma alpha-L-fucosidase	FUCA2	0.0286814	0.0790097	0.147436	0.412462
ATP-dependent 6-phosphofructokinase, liver type	PFKL	0.0286057	0.12028	0.128205	0.409074
Serine/threonine-protein phosphatase PP1-gamma catalytic subunit	PPP1CC	0.0283619	0.0854862	0.102564	0.307355
Postmeiotic segregation increased 2-like protein 5	PMS2P5	0.0283127	0.176813	0.0512821	0.320256
Spliceosome RNA helicase DDX39B	DDX39B	0.0281323	0.104068	0.128205	0.469013
Small nuclear ribonucleoprotein-associated proteins B and B'	SNRPB	0.0278396	0.125357	0.0769231	0.354268
Tetraspanin-13	TSPAN13	0.0277536	0.100812	0.0641026	0.234506
Coatomer subunit beta	COPB1	0.0277083	0.0540223	0.301282	0.562477
Serine/threonine-protein phosphatase 2A 55 kDa regulatory subunit B alpha isoform	PPP2R2A	0.0274213	0.0675889	0.134615	0.328704
Cytochrome b-c1 complex subunit 6, mitochondrial	UQCRH	0.0273283	0.170665	0.025641	0.160128
ERO1-like protein alpha	ERO1A	0.0272911	0.107652	0.0705128	0.249662
Amyloid beta A4 protein	APP	0.0272656	0.0583395	0.230769	0.48458
V-type proton ATPase subunit C 1	ATP6V1C1	0.0271934	0.0896041	0.0897436	0.277958
Serine/threonine-protein kinase PAK 2	PAK2	0.0271862	0.103112	0.0769231	0.269953
Chloride intracellular channel protein 3	CLIC3	0.0270123	0.0961929	0.0769231	0.269953
Dihydropyrimidinase-related protein 1	CRMP1	0.0268352	0.0827701	0.166667	0.526699
Non-secretory ribonuclease	RNASE2	0.0268292	0.167548	0.025641	0.160128
Pterin-4-alpha-carbinolamine dehydratase	PCBD1	0.0266269	0.166285	0.025641	0.160128
Reticulocalbin-1	RCN1	0.0264676	0.122271	0.102564	0.502356
Interleukin-1 receptor antagonist protein	IL1RN	0.0264015	0.104062	0.0576923	0.225522
DnaJ homolog subfamily B member 11	DNAJB11	0.0263485	0.0930921	0.108974	0.383864
Mannosyl-oligosaccharide 1,2-alpha-mannosidase IA	MAN1A1	0.0261785	0.0779387	0.205128	0.606629
Tyrosine-protein kinase HCK	HCK	0.0261522	0.113522	0.128205	0.522115
Guanine nucleotide-binding protein subunit alpha-14	GNA14	0.0260749	0.162837	0.102564	0.640513
40S ribosomal protein S26	RPS26	0.0259797	0.162243	0.025641	0.160128
Protein canopy homolog 3	CNPY3	0.0258495	0.16143	0.025641	0.160128
Podocalyxin	PODXL	0.0257205	0.0842958	0.141026	0.472239
Calcineurin subunit B type 1	PPP3R1	0.0255146	0.159338	0.025641	0.160128
Tumor protein D52	TPD52	0.0254871	0.111224	0.0512821	0.223456
Spermine synthase	SMS	0.0253816	0.09385	0.102564	0.383534
Keratin, type II cuticular Hb6	KRT86	0.0252024	0.110907	0.128205	0.570295
Vacuolar protein sorting-associated protein VTA1 homolog	VTA1	0.0252009	0.0887405	0.0769231	0.269953
Ectonucleotide pyrophosphatase/phosphodiesterase family member 2	ENPP2	0.0251022	0.0634867	0.25	0.630893
Keratin, type II cuticular Hb3	KRT83	0.0248794	0.109485	0.128205	0.570295
Ig kappa chain V-I region Ni		0.0248786	0.155367	0.025641	0.160128
Adenine phosphoribosyltransferase	APRT	0.0248372	0.109018	0.0512821	0.223456
Hemoglobin subunit mu	HBM	0.0245512	0.153322	0.025641	0.160128
Keratin, type II cuticular Hb1	KRT81	0.0245474	0.108024	0.128205	0.570295
Hypoxia up-regulated protein 1	HYOU1	0.0244213	0.0613196	0.25641	0.637344
ELMO domain-containing protein 3	ELMOD3	0.0243374	0.151987	0.0512821	0.320256
3-hydroxybutyrate dehydrogenase type 2	BDH2	0.0243281	0.0986241	0.0576923	0.225522
Fatty acid-binding protein, heart	FABP3	0.0243093	0.151811	0.025641	0.160128
Transmembrane emp24 domain-containing protein 2	TMED2	0.0242305	0.105811	0.0512821	0.223456
Keratin, type II cuticular Hb5	KRT85	0.024163	0.106333	0.128205	0.570295
Agrin	AGRN	0.0240612	0.0572417	0.487179	1.16691
Claudin-6	CLDN6	0.0240477	0.116825	0.0641026	0.32301
Serine/threonine-protein phosphatase 4 regulatory subunit 4	PPP4R4	0.0239759	0.149729	0.0769231	0.480384
Melanoma-associated antigen C2	MAGEC2	0.0239259	0.149417	0.0512821	0.320256
HLA class I histocompatibility antigen, A-24 alpha chain	HLA-A	0.0238292	0.109593	0.108974	0.515531
HLA class I histocompatibility antigen, A-23 alpha chain	HLA-A	0.0238034	0.109475	0.108974	0.515531
Ras-related protein Rab-18	RAB18	0.0237863	0.103945	0.0512821	0.223456
HLA class I histocompatibility antigen, A-29 alpha chain	HLA-A	0.0237275	0.109126	0.108974	0.515531
Heterogeneous nuclear ribonucleoprotein A/B	HNRNPAB	0.0237127	0.148086	0.102564	0.640513
HLA class I histocompatibility antigen, A-74 alpha chain	HLA-A	0.0237113	0.109051	0.108974	0.515531
HLA class I histocompatibility antigen, A-33 alpha chain	HLA-A	0.0237107	0.109049	0.108974	0.515531
HLA class I histocompatibility antigen, A-2 alpha chain	HLA-A	0.0236933	0.108969	0.108974	0.515531
HLA class I histocompatibility antigen, A-11 alpha chain	HLA-A	0.0236846	0.108929	0.108974	0.515531
HLA class I histocompatibility antigen, A-69 alpha chain	HLA-A	0.0236615	0.108822	0.108974	0.515531
HLA class I histocompatibility antigen, A-31 alpha chain	HLA-A	0.0236459	0.10875	0.108974	0.515531
ADP-ribosylation factor-like protein 1	ARL1	0.0236222	0.0981179	0.0448718	0.180203
HLA class I histocompatibility antigen, A-32 alpha chain	HLA-A	0.0236205	0.108634	0.108974	0.515531
HLA class I histocompatibility antigen, A-34 alpha chain	HLA-A	0.0236166	0.108616	0.108974	0.515531
Ubiquitin-fold modifier 1	UFM1	0.023553	0.147088	0.025641	0.160128
Coatomer subunit gamma-1	COPG1	0.0235413	0.0685045	0.230769	0.667341
Intraflagellar transport protein 22 homolog	IFT22	0.0234369	0.146363	0.0512821	0.320256
Tyrosine-protein kinase Lyn	LYN	0.0234338	0.0821052	0.115385	0.384084
Mitochondrial 2-oxoglutarate/malate carrier protein	SLC25A11	0.0233346	0.145725	0.025641	0.160128
ATP-binding cassette sub-family A member 3	ABCA3	0.0231639	0.0830477	0.384615	1.38821
GTPase NRas	NRAS	0.0230015	0.143644	0.0512821	0.320256
Calcium-regulated heat stable protein 1	CARHSP1	0.0229769	0.14349	0.025641	0.160128
Nuclear ubiquitous casein and cyclin-dependent kinase substrate 1	NUCKS1	0.0229563	0.128984	0.0576923	0.321702
Carboxypeptidase A1	CPA1	0.022936	0.143235	0.102564	0.640513
Glutathione peroxidase 1	GPX1	0.0229143	0.1431	0.0512821	0.320256
ATP-dependent RNA helicase A	DHX9	0.022908	0.0479856	0.307692	0.644974
Radial spoke head 1 homolog	RSPH1	0.0228174	0.0800994	0.0769231	0.269953
Glucosamine-6-phosphate isomerase 1	GNPDA1	0.0223548	0.139606	0.0512821	0.320256
Eukaryotic translation initiation factor 3 subunit G	EIF3G	0.0223194	0.139385	0.025641	0.160128
Serine/arginine-rich splicing factor 7	SRSF7	0.0222925	0.101523	0.0641026	0.285147
Density-regulated protein	DENR	0.0222899	0.139201	0.025641	0.160128
Desmocollin-2	DSC2	0.0222754	0.0577766	0.217949	0.571182
60S ribosomal protein L27a	RPL27A	0.0220483	0.137692	0.025641	0.160128
Claudin-18	CLDN18	0.0220028	0.0819896	0.0576923	0.210431
Acylamino-acid-releasing enzyme	APEH	0.0220001	0.0862752	0.153846	0.586626
Prefoldin subunit 2	PFDN2	0.0219337	0.136976	0.025641	0.160128
Small nuclear ribonucleoprotein Sm D2	SNRPD2	0.0218834	0.136662	0.025641	0.160128
Matrix-remodeling-associated protein 8	MXRA8	0.0218757	0.0879059	0.115385	0.451045
26S protease regulatory subunit 7	PSMC2	0.0218475	0.0778006	0.102564	0.370446
Inactive tyrosine-protein kinase 7	PTK7	0.0218263	0.0550435	0.262821	0.695258
Ig kappa chain V-I region BAN		0.0218064	0.136181	0.025641	0.160128
Polymerase I and transcript release factor	PTRF	0.021778	0.0813543	0.0961538	0.36999
Cytochrome b-c1 complex subunit 2, mitochondrial	UQCRC2	0.0216313	0.106711	0.0512821	0.223456
Cytochrome c oxidase subunit 5B, mitochondrial	COX5B	0.0216137	0.134978	0.025641	0.160128
Dynactin subunit 2	DCTN2	0.0214681	0.0842989	0.0641026	0.227385
Pre-mRNA-splicing factor ATP-dependent RNA helicase DHX15	DHX15	0.0213511	0.0672151	0.185897	0.600761
Tropomodulin-3	TMOD3	0.0213491	0.0690806	0.0833333	0.271044
Small nuclear ribonucleoprotein Sm D3	SNRPD3	0.0212711	0.132838	0.025641	0.160128
GTPase IMAP family member 4	GIMAP4	0.0212301	0.0960051	0.0769231	0.354268
Gamma-parvin	PARVG	0.0212035	0.132416	0.025641	0.160128
Enolase-phosphatase E1	ENOPH1	0.0211973	0.0838221	0.0576923	0.225522
Glutathione S-transferase Mu 1	GSTM1	0.0211772	0.132252	0.0512821	0.320256
UDP-GlcNAc:betaGal beta-1,3-N-acetylglucosaminyltransferase 7	B3GNT7	0.0210361	0.0814513	0.0897436	0.360405
Programmed cell death protein 10	PDCD10	0.020996	0.0914887	0.0512821	0.223456
Mortality factor 4-like protein 1	MORF4L1	0.0208799	0.120006	0.0833333	0.480999
Carcinoembryonic antigen-related cell adhesion molecule 8	CEACAM8	0.0208319	0.130095	0.025641	0.160128
Dolichyl-diphosphooligosaccharide--protein glycosyltransferase subunit 1	RPN1	0.0208297	0.073493	0.121795	0.388451
CD82 antigen	CD82	0.020718	0.0815218	0.0576923	0.225522
Transcription elongation factor B polypeptide 1	TCEB1	0.0206996	0.129269	0.025641	0.160128
Heterochromatin protein 1-binding protein 3	HP1BP3	0.0206818	0.0867456	0.0705128	0.249662
Apoptosis inhibitor 5	API5	0.0204894	0.0528263	0.121795	0.313468
Lysophospholipid acyltransferase 7	MBOAT7	0.0203864	0.0989431	0.0512821	0.223456
Carboxypeptidase E	CPE	0.0203059	0.0969168	0.102564	0.502356
26S protease regulatory subunit 6A	PSMC3	0.0202946	0.0884401	0.0769231	0.354268
Coatomer subunit delta	ARCN1	0.0199251	0.0666262	0.115385	0.384084
Carbonyl reductase [NADPH] 1	CBR1	0.0199013	0.0789748	0.0576923	0.225522
Small nuclear ribonucleoprotein E	SNRPE	0.0198774	0.124134	0.025641	0.160128
Ig heavy chain V-II region ARH-77		0.0196883	0.122954	0.025641	0.160128
Cytoplasmic dynein 1 heavy chain 1	DYNC1H1	0.0196788	0.0346059	0.955128	1.76019
Serum paraoxonase/arylesterase 2	PON2	0.019511	0.0690577	0.0769231	0.269953
60S ribosomal protein L17	RPL17	0.0195086	0.0883799	0.0384615	0.167592
Interleukin enhancer-binding factor 3	ILF3	0.019474	0.0610949	0.160256	0.488308
Prenylcysteine oxidase 1	PCYOX1	0.0194701	0.100128	0.102564	0.502356
Carbonyl reductase [NADPH] 3	CBR3	0.0194627	0.0868725	0.0512821	0.223456
SUMO-activating enzyme subunit 1	SAE1	0.0194614	0.0654128	0.0705128	0.236119
Dolichyl-diphosphooligosaccharide--protein glycosyltransferase 48 kDa subunit	DDOST	0.0194551	0.065495	0.0961538	0.322487
Carbonic anhydrase 6	CA6	0.0194109	0.121221	0.0512821	0.320256
Apolipoprotein L domain-containing protein 1	APOLD1	0.0190341	0.118868	0.0512821	0.320256
Cytoplasmic FMR1-interacting protein 1	CYFIP1	0.0189393	0.0709311	0.25641	0.932751
Porphobilinogen deaminase	HMBS	0.0188656	0.0667799	0.0769231	0.269953
Desmoplakin	DSP	0.0188573	0.0449972	0.525641	1.25105
Alanine--tRNA ligase, cytoplasmic	AARS	0.0188369	0.0430183	0.198718	0.452259
U3 small nucleolar RNA-interacting protein 2	RRP9	0.0188204	0.0809087	0.0833333	0.355101
Vacuolar protein sorting-associated protein 37B	VPS37B	0.018748	0.117081	0.0512821	0.320256
Ubiquitin carboxyl-terminal hydrolase isozyme L3	UCHL3	0.0186516	0.0813292	0.0512821	0.223456
Wnt inhibitory factor 1	WIF1	0.018526	0.0858943	0.0769231	0.354268
Dysferlin	DYSF	0.0184879	0.0576141	0.294872	0.943942
Unconventional myosin-If	MYO1F	0.0184363	0.044749	0.217949	0.523084
HLA class I histocompatibility antigen, A-43 alpha chain	HLA-A	0.0183957	0.0809578	0.0833333	0.373168
Signal-regulatory protein beta-1	SIRPB1	0.0183938	0.114869	0.025641	0.160128
HLA class I histocompatibility antigen, A-26 alpha chain	HLA-A	0.0183827	0.0809004	0.0833333	0.373168
HLA class I histocompatibility antigen, A-66 alpha chain	HLA-A	0.0183737	0.080861	0.0833333	0.373168
HLA class I histocompatibility antigen, A-25 alpha chain	HLA-A	0.018313	0.0805939	0.0833333	0.373168
Kallistatin	SERPINA4	0.0181804	0.0679268	0.0961538	0.35176
Lysosomal Pro-X carboxypeptidase	PRCP	0.0181273	0.0551113	0.102564	0.307355
Elongation factor Tu, mitochondrial	TUFM	0.018112	0.0796011	0.0897436	0.395231
Ephrin-A1	EFNA1	0.0180558	0.112758	0.0512821	0.320256
Complement component C9	C9	0.0180231	0.0692561	0.102564	0.383534
Complement factor H-related protein 5	CFHR5	0.0179072	0.0544095	0.102564	0.307355
Aquaporin-4	AQP4	0.0177407	0.0774052	0.0576923	0.253018
Alcohol dehydrogenase class 4 mu/sigma chain	ADH7	0.0176055	0.109946	0.0512821	0.320256
Pancreatic secretory granule membrane major glycoprotein GP2	GP2	0.0173629	0.108432	0.102564	0.640513
Glutathione S-transferase Mu 3	GSTM3	0.0173493	0.108347	0.0512821	0.320256
Glutamine--fructose-6-phosphate aminotransferase [isomerizing] 1	GFPT1	0.0173307	0.0686157	0.128205	0.522115
Sulfotransferase 1A1	SULT1A1	0.0172951	0.108008	0.0576923	0.360288
26S protease regulatory subunit 4	PSMC1	0.0171305	0.0602772	0.0769231	0.269953
Prefoldin subunit 5	PFDN5	0.0169362	0.105767	0.025641	0.160128
Copine-3	CPNE3	0.0168162	0.0805432	0.0769231	0.354268
Platelet-activating factor acetylhydrolase IB subunit beta	PAFAH1B2	0.0167973	0.104899	0.0512821	0.320256
Protein PRRC1	PRRC1	0.0167104	0.081992	0.0705128	0.339062
AP-2 complex subunit beta	AP2B1	0.0163398	0.0588526	0.153846	0.551956
Histone-binding protein RBBP4	RBBP4	0.0162677	0.0666639	0.0833333	0.355101
Asparagine--tRNA ligase, cytoplasmic	NARS	0.0162415	0.0514566	0.0897436	0.277958
Enoyl-CoA delta isomerase 1, mitochondrial	ECI1	0.0161821	0.0883549	0.0576923	0.321702
Inorganic pyrophosphatase 2, mitochondrial	PPA2	0.0161095	0.0635628	0.0576923	0.225522
Intraflagellar transport protein 57 homolog	IFT57	0.0160595	0.0751366	0.0769231	0.354268
DnaJ homolog subfamily A member 1	DNAJA1	0.0160316	0.0645976	0.0576923	0.225522
Lysosomal alpha-mannosidase	MAN2B1	0.0160172	0.0531095	0.179487	0.601393
Echinoderm microtubule-associated protein-like 2	EML2	0.0160148	0.0582525	0.102564	0.383534
Acetyl-CoA acetyltransferase, cytosolic	ACAT2	0.0159583	0.0727963	0.0769231	0.354268
Unconventional myosin-Id	MYO1D	0.0159525	0.0513421	0.153846	0.48874
Beta-mannosidase	MANBA	0.0159385	0.0424674	0.141026	0.379555
Complement component C8 beta chain	C8B	0.0158898	0.047722	0.102564	0.307355
Sialic acid-binding Ig-like lectin 9	SIGLEC9	0.0158705	0.099111	0.025641	0.160128
Glutamate dehydrogenase 1, mitochondrial	GLUD1	0.0158162	0.0603434	0.0961538	0.36999
Histidine--tRNA ligase, cytoplasmic	HARS	0.0156663	0.0562772	0.0769231	0.269953
Ras-related protein Rap-2b	RAP2B	0.0155826	0.0973136	0.025641	0.160128
Trifunctional enzyme subunit beta, mitochondrial	HADHB	0.0154952	0.0967674	0.025641	0.160128
28 kDa heat- and acid-stable phosphoprotein	PDAP1	0.0154877	0.0967207	0.025641	0.160128
Stress-70 protein, mitochondrial	HSPA9	0.0154463	0.0622991	0.0897436	0.360405
Complement factor H-related protein 2	CFHR2	0.0154299	0.0675322	0.0512821	0.223456
N-acetyllactosaminide beta-1,3-N-acetylglucosaminyltransferase 2	B3GNT2	0.0154111	0.0702527	0.0769231	0.354268
26S proteasome non-ATPase regulatory subunit 11	PSMD11	0.0153632	0.0570052	0.0641026	0.234506
Microsomal glutathione S-transferase 3	MGST3	0.0153222	0.0956873	0.025641	0.160128
Phospholipid hydroperoxide glutathione peroxidase, mitochondrial	GPX4	0.0153113	0.095619	0.025641	0.160128
Prolyl endopeptidase	PREP	0.0152785	0.0595038	0.102564	0.383534
Rho GTPase-activating protein 4	ARHGAP4	0.015155	0.0573841	0.102564	0.383534
PRA1 family protein 3	ARL6IP5	0.0151078	0.0943483	0.025641	0.160128
Activator of 90 kDa heat shock protein ATPase homolog 1	AHSA1	0.0151018	0.0845895	0.0576923	0.321702
Serum deprivation-response protein	SDPR	0.0150736	0.0511427	0.0705128	0.236119
Integrin alpha-X	ITGAX	0.0150552	0.053985	0.198718	0.702859
Myoglobin	MB	0.0150251	0.0938319	0.025641	0.160128
Serine/threonine-protein kinase 4	STK4	0.0149462	0.0633701	0.0833333	0.355101
Ubiquitin-like modifier-activating enzyme ATG7	ATG7	0.0148927	0.0423753	0.108974	0.307766
Translin-associated protein X	TSNAX	0.0148714	0.0928719	0.025641	0.160128
Serine hydroxymethyltransferase, cytosolic	SHMT1	0.014824	0.071946	0.0769231	0.354268
Hornerin	HRNR	0.0148182	0.0722932	0.307692	1.36022
Heat shock 70 kDa protein 4L	HSPA4L	0.0147667	0.0472919	0.153846	0.48874
Glutamine synthetase	GLUL	0.0147399	0.0643237	0.0512821	0.223456
Xanthine dehydrogenase/oxidase	XDH	0.0146779	0.0780231	0.153846	0.812354
Aryl hydrocarbon receptor repressor	AHRR	0.0146042	0.0572984	0.108974	0.424554
Epithelial discoidin domain-containing receptor 1	DDR1	0.0145365	0.0359197	0.141026	0.343142
Adenylosuccinate lyase	ADSL	0.0144804	0.0904298	0.025641	0.160128
Clathrin interactor 1	CLINT1	0.0144282	0.0901038	0.0512821	0.320256
Vacuolar protein sorting-associated protein 35	VPS35	0.0144162	0.0386276	0.128205	0.34351
Endoplasmic reticulum resident protein 44	ERP44	0.0143639	0.0530145	0.0641026	0.234506
Caveolin-1	CAV1	0.0143356	0.089526	0.025641	0.160128
Aspartate aminotransferase, mitochondrial	GOT2	0.014295	0.0537291	0.0641026	0.234506
Astrocytic phosphoprotein PEA-15	PEA15	0.0142783	0.0891682	0.025641	0.160128
Solute carrier family 2, facilitated glucose transporter member 1	SLC2A1	0.0141803	0.0885558	0.0769231	0.480384
Transgelin	TAGLN	0.0141309	0.0882472	0.025641	0.160128
UBX domain-containing protein 1	UBXN1	0.014115	0.0617492	0.0512821	0.223456
Fumarate hydratase, mitochondrial	FH	0.0140477	0.0496975	0.0769231	0.269953
Prefoldin subunit 3	VBP1	0.0140325	0.071549	0.0320513	0.164031
Arachidonate 5-lipoxygenase-activating protein	ALOX5AP	0.0139376	0.0870405	0.025641	0.160128
Transmembrane protein 190	TMEM190	0.0139274	0.0869766	0.025641	0.160128
26S protease regulatory subunit 10B	PSMC6	0.0138415	0.0544993	0.0576923	0.225522
Intercellular adhesion molecule 3	ICAM3	0.013786	0.0609586	0.0833333	0.355101
Far upstream element-binding protein 1	FUBP1	0.0136979	0.0736364	0.0384615	0.167592
Aldose 1-epimerase	GALM	0.0136733	0.0853898	0.0512821	0.320256
D-3-phosphoglycerate dehydrogenase	PHGDH	0.0136728	0.0853863	0.0769231	0.480384
Complement component C1q receptor	CD93	0.0135718	0.0731241	0.0384615	0.177134
2'-deoxynucleoside 5'-phosphate N-hydrolase 1	DNPH1	0.0135118	0.0843812	0.025641	0.160128
Dihydrolipoyllysine-residue succinyltransferase component of 2-oxoglutarate dehydrogenase complex, mitochondrial	DLST	0.0133538	0.0529768	0.0576923	0.225522
Coatomer subunit beta'	COPB2	0.0132952	0.0567153	0.0833333	0.355101
Glycine--tRNA ligase	GARS	0.0132882	0.0377014	0.108974	0.307766
DnaJ homolog subfamily C member 5	DNAJC5	0.0132501	0.0827468	0.025641	0.160128
CD63 antigen	CD63	0.0131895	0.0823685	0.025641	0.160128
Pentraxin-related protein PTX3	PTX3	0.0131715	0.0588806	0.0512821	0.223456
Alkaline phosphatase, placental type	ALPP	0.0131376	0.0541952	0.0833333	0.355101
Sialic acid-binding Ig-like lectin 5	SIGLEC5	0.0130909	0.0817527	0.025641	0.160128
Skin-specific protein 32	XP32	0.0130821	0.0816977	0.025641	0.160128
Adenylate kinase 2, mitochondrial	AK2	0.013009	0.0812412	0.025641	0.160128
DNA damage-binding protein 1	DDB1	0.0129466	0.047669	0.128205	0.469013
High mobility group protein B3	HMGB3	0.0128814	0.0804444	0.025641	0.160128
5'-nucleotidase	NT5E	0.0128293	0.0801187	0.0769231	0.480384
Fas apoptotic inhibitory molecule 1	FAIM	0.0127722	0.0797625	0.025641	0.160128
m7GpppX diphosphatase	DCPS	0.0127543	0.0796509	0.025641	0.160128
Excitatory amino acid transporter 3	SLC1A1	0.0127507	0.0473009	0.0641026	0.234506
Glutamine--tRNA ligase	QARS	0.0127431	0.034894	0.115385	0.313334
Alpha-N-acetylglucosaminidase	NAGLU	0.0127361	0.0559184	0.102564	0.446912
Xaa-Pro aminopeptidase 1	XPNPEP1	0.0125922	0.0786385	0.0769231	0.480384
Contactin-6	CNTN6	0.0125646	0.0523779	0.134615	0.570221
Glutaminyl-peptide cyclotransferase	QPCT	0.0125611	0.0547889	0.0512821	0.223456
Programmed cell death protein 6	PDCD6	0.0124496	0.0777474	0.025641	0.160128
Caspase-14	CASP14	0.0124009	0.0774434	0.025641	0.160128
Ankyrin repeat domain-containing protein 2	ANKRD2	0.0123542	0.077152	0.025641	0.160128
Lymphoid-restricted membrane protein	LRMP	0.0123449	0.0770937	0.0512821	0.320256
40S ribosomal protein S4, X isoform	RPS4X	0.0123371	0.077045	0.025641	0.160128
Threonine--tRNA ligase, cytoplasmic	TARS	0.0122703	0.0583715	0.0769231	0.354268
Putative uncharacterized protein MYH16	MYH16	0.0122492	0.0764962	0.0769231	0.480384
Coatomer subunit epsilon	COPE	0.012194	0.0570898	0.0384615	0.177134
Septin-9	42622	0.0121529	0.0758948	0.025641	0.160128
DNA repair and recombination protein RAD54B	RAD54B	0.0121386	0.0450508	0.102564	0.383534
Gastrokine-1	GKN1	0.012057	0.0752959	0.025641	0.160128
Dihydropyrimidinase-related protein 3	DPYSL3	0.0119333	0.0548665	0.0769231	0.354268
Gastrokine-2	GKN2	0.0119176	0.0744251	0.025641	0.160128
Ankyrin repeat domain-containing protein 35	ANKRD35	0.0118604	0.0420188	0.108974	0.383864
DnaJ homolog subfamily A member 4	DNAJA4	0.0118408	0.0516143	0.0512821	0.223456
Dihydropteridine reductase	QDPR	0.011815	0.0737849	0.025641	0.160128
Poliovirus receptor	PVR	0.0118146	0.0461129	0.0576923	0.225522
Kynureninase	KYNU	0.0117815	0.0460733	0.0576923	0.225522
Ribokinase	RBKS	0.0117286	0.0732451	0.025641	0.160128
3-ketoacyl-CoA thiolase, peroxisomal	ACAA1	0.0116698	0.0508616	0.0512821	0.223456
COMM domain-containing protein 9	COMMD9	0.0115984	0.0724322	0.025641	0.160128
Formin-like protein 1	FMNL1	0.0115617	0.0373037	0.128205	0.409074
Aldo-keto reductase family 1 member C2	AKR1C2	0.0113827	0.0710851	0.0512821	0.320256
Cadherin-related family member 4	CDHR4	0.0113787	0.0710602	0.102564	0.640513
Glutamate-rich protein 3	ERICH3	0.0113426	0.0424135	0.179487	0.683328
Cilia- and flagella-associated protein 20	CFAP20	0.0113368	0.0707985	0.025641	0.160128
Bifunctional purine biosynthesis protein PURH	ATIC	0.011315	0.053544	0.0769231	0.354268
Translocon-associated protein subunit delta	SSR4	0.0113033	0.070589	0.025641	0.160128
Isocitrate dehydrogenase [NADP], mitochondrial	IDH2	0.0111846	0.0623674	0.0576923	0.321702
Low-density lipoprotein receptor class A domain-containing protein 1	LDLRAD1	0.0111823	0.0698336	0.025641	0.160128
Proteasome inhibitor PI31 subunit	PSMF1	0.0111323	0.0461932	0.0384615	0.167592
NAD-dependent malic enzyme, mitochondrial	ME2	0.0111157	0.0413001	0.0641026	0.234506
Serine/threonine-protein kinase 26	STK26	0.0110981	0.0693073	0.0512821	0.320256
Cryptic family protein 1B	CFC1B	0.0110483	0.0689963	0.025641	0.160128
RNA-binding protein FUS	FUS	0.0110335	0.0434061	0.0576923	0.225522
Bridging integrator 2	BIN2	0.01102	0.0403466	0.0641026	0.234506
Protein NDNF	NDNF	0.011004	0.0517692	0.0769231	0.354268
Biliverdin reductase A	BLVRA	0.0109233	0.068216	0.025641	0.160128
Toll-like receptor 2	TLR2	0.0109232	0.0448491	0.0897436	0.360405
LIM domain only protein 7	LMO7	0.01089	0.0441577	0.224359	0.926217
Amyloid beta A4 precursor protein-binding family B member 1-interacting protein	APBB1IP	0.0108607	0.0678252	0.025641	0.160128
Rho GTPase-activating protein 25	ARHGAP25	0.0108234	0.0675919	0.025641	0.160128
Isochorismatase domain-containing protein 1	ISOC1	0.0107523	0.0482429	0.0384615	0.177134
Ubiquitin-fold modifier-conjugating enzyme 1	UFC1	0.0107446	0.0671002	0.025641	0.160128
Transmembrane protein 109	TMEM109	0.0107162	0.0669228	0.025641	0.160128
SUN domain-containing protein 2	SUN2	0.0106845	0.0618715	0.0320513	0.164031
Beta-galactoside alpha-2,6-sialyltransferase 1	ST6GAL1	0.0106368	0.0464117	0.0512821	0.223456
Microfibril-associated glycoprotein 4	MFAP4	0.010636	0.066422	0.025641	0.160128
Transmembrane protein 198	TMEM198	0.0105928	0.0661519	0.0512821	0.320256
26S proteasome non-ATPase regulatory subunit 14	PSMD14	0.0105604	0.06595	0.025641	0.160128
T-cell immunomodulatory protein	ITFG1	0.0104549	0.0370194	0.0769231	0.269953
Rho GTPase-activating protein 18	ARHGAP18	0.0103308	0.0645157	0.0769231	0.480384
Eukaryotic translation initiation factor 3 subunit B	EIF3B	0.0102372	0.0339402	0.0833333	0.271044
60S ribosomal protein L35a	RPL35A	0.0100862	0.0439654	0.0128205	0.055864
Glutamate--cysteine ligase catalytic subunit	GCLC	0.0100363	0.0626767	0.0512821	0.320256
PML-RARA-regulated adapter molecule 1	PRAM1	0.0100299	0.0626367	0.025641	0.160128
Argininosuccinate lyase	ASL	0.00999612	0.0624257	0.0512821	0.320256
Nuclear mitotic apparatus protein 1	NUMA1	0.00999059	0.0469043	0.211538	0.977609
Spectrin alpha chain, erythrocytic 1	SPTA1	0.00998869	0.029492	0.282051	0.825537
Tartrate-resistant acid phosphatase type 5	ACP5	0.0099771	0.0623069	0.025641	0.160128
Acyl-protein thioesterase 1	LYPLA1	0.00995088	0.0621432	0.025641	0.160128
Eukaryotic translation initiation factor 3 subunit A	EIF3A	0.00981375	0.0262429	0.160256	0.43106
Fibulin-5	FBLN5	0.0097683	0.0537844	0.0576923	0.321702
Synaptonemal complex protein 3	SYCP3	0.00974809	0.0608768	0.025641	0.160128
Lamin-B2	LMNB2	0.00973509	0.0358573	0.0641026	0.234506
26S proteasome non-ATPase regulatory subunit 5	PSMD5	0.00972568	0.0425005	0.0512821	0.223456
Aconitate hydratase, mitochondrial	ACO2	0.00972549	0.0434302	0.0833333	0.373168
Transcription factor BTF3	BTF3	0.0096873	0.0604971	0.025641	0.160128
Frizzled-7	FZD7	0.00965824	0.0390958	0.0576923	0.225522
Estradiol 17-beta-dehydrogenase 11	HSD17B11	0.00965357	0.0492217	0.0320513	0.164031
Lanosterol 14-alpha demethylase	CYP51A1	0.00962122	0.042044	0.0512821	0.223456
Transcriptional repressor CTCF	CTCF	0.00960093	0.0599578	0.025641	0.160128
Sodium/potassium-transporting ATPase subunit beta-3	ATP1B3	0.00939353	0.0586626	0.025641	0.160128
DNA topoisomerase 1	TOP1	0.00928685	0.0326777	0.0769231	0.269953
Filaggrin-2	FLG2	0.00924882	0.0315073	0.205128	0.695076
Zinc finger protein 600	ZNF600	0.00922583	0.0576153	0.0512821	0.320256
Transcription factor RFX4	RFX4	0.00919877	0.0574463	0.0512821	0.320256
Ubiquitin-conjugating enzyme E2 K	UBE2K	0.00917014	0.0572675	0.025641	0.160128
Protein tweety homolog 3	TTYH3	0.00910371	0.0399703	0.0512821	0.223456
Target of Myb protein 1	TOM1	0.00909792	0.0396433	0.0512821	0.223456
Plexin domain-containing protein 2	PLXDC2	0.00904547	0.039579	0.0512821	0.223456
Interstitial collagenase	MMP1	0.00904149	0.0564641	0.0512821	0.320256
Polyadenylate-binding protein 2	PABPN1	0.00903889	0.0564479	0.025641	0.160128
Tyrosine--tRNA ligase, cytoplasmic	YARS	0.00902787	0.0393941	0.0512821	0.223456
Sodium-coupled monocarboxylate transporter 1	SLC5A8	0.00901339	0.0397256	0.0512821	0.223456
Glutamate receptor 1	GRIA1	0.00891988	0.0412486	0.0769231	0.354268
Serine protease HTRA1	HTRA1	0.00887377	0.0390341	0.0512821	0.223456
Rho guanine nucleotide exchange factor 1	ARHGEF1	0.00880686	0.0288388	0.0833333	0.271044
Voltage-dependent calcium channel subunit alpha-2/delta-2	CACNA2D2	0.00875939	0.0275397	0.128205	0.409074
Importin subunit alpha-3	KPNA4	0.00872781	0.0326637	0.0512821	0.191767
Fructose-1,6-bisphosphatase isozyme 2	FBP2	0.00869581	0.0543053	0.025641	0.160128
Heterogeneous nuclear ribonucleoprotein H3	HNRNPH3	0.00865264	0.0540357	0.025641	0.160128
Deoxyribonuclease-2-alpha	DNASE2	0.0085429	0.0533504	0.025641	0.160128
Insulin-like growth factor-binding protein 5	IGFBP5	0.00851953	0.0532045	0.025641	0.160128
Charged multivesicular body protein 5	CHMP5	0.00850904	0.0531389	0.025641	0.160128
Aldehyde dehydrogenase family 16 member A1	ALDH16A1	0.00846827	0.0399508	0.0769231	0.354268
Complement component C8 alpha chain	C8A	0.00846587	0.0369685	0.0512821	0.223456
Src substrate cortactin	CTTN	0.00845778	0.0368605	0.0512821	0.223456
Histone acetyltransferase KAT5	KAT5	0.0084058	0.0524942	0.025641	0.160128
Deoxyribose-phosphate aldolase	DERA	0.00833004	0.0520211	0.025641	0.160128
Eukaryotic peptide chain release factor subunit 1	ETF1	0.00832529	0.0363285	0.0448718	0.197616
Keratin, type I cytoskeletal 23	KRT23	0.00831998	0.0519583	0.025641	0.160128
Protein SEC13 homolog	SEC13	0.00825745	0.0515677	0.025641	0.160128
Tudor domain-containing protein 5	TDRD5	0.00825084	0.0381547	0.0769231	0.354268
Uroplakin-1b	UPK1B	0.00823631	0.0514357	0.025641	0.160128
NADP-dependent malic enzyme	ME1	0.00816638	0.0358549	0.0512821	0.223456
V-type proton ATPase 116 kDa subunit a isoform 3	TCIRG1	0.00816627	0.0509983	0.0769231	0.480384
Phylloquinone omega-hydroxylase CYP4F2	CYP4F2	0.00815154	0.0362008	0.0448718	0.197616
Parkin coregulated gene protein	PACRG	0.00812757	0.0507567	0.025641	0.160128
Ras-related protein Rab-3D	RAB3D	0.00811461	0.0506757	0.025641	0.160128
Radial spoke head protein 3 homolog	RSPH3	0.00808862	0.0352956	0.0512821	0.223456
Nuclear speckle splicing regulatory protein 1	NSRP1	0.00799037	0.0498999	0.0512821	0.320256
Peptidyl-glycine alpha-amidating monooxygenase	PAM	0.0079765	0.0292057	0.0769231	0.269953
Caprin-1	CAPRIN1	0.00794432	0.0346603	0.0512821	0.223456
Coronin-7	CORO7	0.00790036	0.0493378	0.025641	0.160128
Phosphate carrier protein, mitochondrial	SLC25A3	0.00788965	0.0403774	0.0320513	0.164031
Intraflagellar transport protein 74 homolog	IFT74	0.00786412	0.0491114	0.0512821	0.320256
Sialic acid-binding Ig-like lectin 14	SIGLEC14	0.00783371	0.0489215	0.025641	0.160128
Arachidonate 5-lipoxygenase	ALOX5	0.00780501	0.0307075	0.0576923	0.225522
Pseudouridine-5'-phosphatase	HDHD1	0.00779899	0.0487047	0.025641	0.160128
Major prion protein	PRNP	0.00776349	0.048483	0.025641	0.160128
Insulin-like growth factor-binding protein 4	IGFBP4	0.00768764	0.0480093	0.025641	0.160128
NKG2D ligand 3	ULBP3	0.00768344	0.047983	0.025641	0.160128
Integrin beta-6	ITGB6	0.00767885	0.0350282	0.0769231	0.354268
COP9 signalosome complex subunit 4	COPS4	0.00767366	0.0402587	0.0320513	0.164031
Eukaryotic translation initiation factor 2 subunit 2	EIF2S2	0.00764486	0.0477421	0.025641	0.160128
Sulfide:quinone oxidoreductase, mitochondrial	SQRDL	0.00763029	0.0350793	0.0384615	0.177134
Septin-2	42615	0.00762482	0.0390221	0.0320513	0.164031
Alpha-soluble NSF attachment protein	NAPA	0.00761501	0.0475557	0.025641	0.160128
Dynamin-2	DNM2	0.00755949	0.0269127	0.0705128	0.249662
Syntaxin-3	STX3	0.00736394	0.0459878	0.025641	0.160128
DnaJ homolog subfamily B member 13	DNAJB13	0.00734364	0.045861	0.025641	0.160128
Na(+)/H(+) exchange regulatory cofactor NHE-RF2	SLC9A3R2	0.00727682	0.0454437	0.025641	0.160128
Spectrin beta chain, erythrocytic	SPTB	0.00727463	0.0276569	0.179487	0.720811
COP9 signalosome complex subunit 3	COPS3	0.00719504	0.044933	0.025641	0.160128
Protein arginine N-methyltransferase 1	PRMT1	0.00719121	0.0364067	0.0320513	0.164031
Reticulon-4	RTN4	0.00718393	0.0254293	0.0769231	0.269953
cAMP-dependent protein kinase catalytic subunit alpha	PRKACA	0.00716222	0.0447281	0.025641	0.160128
Exportin-2	CSE1L	0.00712761	0.032371	0.0769231	0.354268
Serine racemase	SRR	0.00706088	0.0440952	0.025641	0.160128
Peptidyl-prolyl cis-trans isomerase FKBP4	FKBP4	0.0070486	0.0440185	0.025641	0.160128
Maltase-glucoamylase, intestinal	MGAM	0.00703966	0.0439627	0.0769231	0.480384
Tetraspanin-14	TSPAN14	0.00699711	0.0436969	0.025641	0.160128
Integrin alpha-V	ITGAV	0.0069527	0.0336064	0.0769231	0.354268
26S proteasome non-ATPase regulatory subunit 6	PSMD6	0.00691052	0.0355065	0.0320513	0.164031
Macrophage colony-stimulating factor 1 receptor	CSF1R	0.00689786	0.0256307	0.0641026	0.234506
Tubulin beta-1 chain	TUBB1	0.00684423	0.0427422	0.025641	0.160128
Prostatic acid phosphatase	ACPP	0.00683711	0.0426978	0.025641	0.160128
26S proteasome non-ATPase regulatory subunit 13	PSMD13	0.00683363	0.042676	0.025641	0.160128
Cytoplasmic dynein 1 intermediate chain 2	DYNC1I2	0.00680783	0.0281722	0.0448718	0.180203
Intraflagellar transport protein 172 homolog	IFT172	0.00679294	0.0249969	0.128205	0.469013
Sodium/potassium-transporting ATPase subunit alpha-2	ATP1A2	0.00676256	0.0422322	0.0769231	0.480384
Tripeptidyl-peptidase 1	TPP1	0.00672131	0.0293163	0.0512821	0.223456
Vacuolar protein sorting-associated protein 26A	VPS26A	0.00671976	0.0328325	0.025641	0.125589
Catenin beta-1	CTNNB1	0.00670719	0.031144	0.0576923	0.265701
Probable phospholipid-transporting ATPase IH	ATP11A	0.00660923	0.0236081	0.0769231	0.269953
Src kinase-associated phosphoprotein 2	SKAP2	0.0066054	0.0412507	0.025641	0.160128
Ubiquitin carboxyl-terminal hydrolase 14	USP14	0.00651249	0.0406705	0.025641	0.160128
Toll-interacting protein	TOLLIP	0.00650287	0.0406104	0.025641	0.160128
Plasma kallikrein	KLKB1	0.0064966	0.0285004	0.0512821	0.223456
Intraflagellar transport protein 81 homolog	IFT81	0.00647564	0.0282609	0.0512821	0.223456
Immortalization up-regulated protein	IMUP	0.00644585	0.0402543	0.00641026	0.040032
Neutral cholesterol ester hydrolase 1	NCEH1	0.00640663	0.0400094	0.025641	0.160128
Serine/threonine-protein phosphatase 2A activator	PPP2R4	0.00640424	0.0399945	0.025641	0.160128
Chondroadherin	CHAD	0.00637885	0.0398359	0.025641	0.160128
Splicing factor U2AF 65 kDa subunit	U2AF2	0.00634611	0.0396314	0.025641	0.160128
Serpin H1	SERPINH1	0.00628705	0.0318584	0.0320513	0.164031
Phosphatidylinositol-binding clathrin assembly protein	PICALM	0.00626835	0.0252149	0.0448718	0.180203
Eukaryotic translation initiation factor 2 subunit 3	EIF2S3	0.00625152	0.0390407	0.025641	0.160128
Cytoskeleton-associated protein 4	CKAP4	0.0062196	0.0289709	0.0384615	0.177134
Protein OSCP1	OSCP1	0.0061062	0.0381332	0.025641	0.160128
Serine/threonine-protein kinase 25	STK25	0.00609984	0.0380935	0.025641	0.160128
Integral membrane protein 2B	ITM2B	0.00605972	0.037843	0.0192308	0.120096
Obg-like ATPase 1	OLA1	0.00605646	0.0378226	0.025641	0.160128
Pantetheinase	VNN1	0.00604173	0.0377306	0.025641	0.160128
SUN domain-containing protein 3	SUN3	0.00602794	0.0376445	0.025641	0.160128
Fibromodulin	FMOD	0.00597954	0.0373422	0.025641	0.160128
Protein EVI2B	EVI2B	0.00597358	0.037305	0.025641	0.160128
Solute carrier family 15 member 2	SLC15A2	0.00597068	0.0372869	0.0512821	0.320256
Hepatocyte growth factor receptor	MET	0.00595603	0.0260251	0.102564	0.446912
Coronin-1B	CORO1B	0.00589128	0.0367911	0.025641	0.160128
Protein transport protein Sec23A	SEC23A	0.0058743	0.036685	0.0512821	0.320256
Far upstream element-binding protein 2	KHSRP	0.00587421	0.0366844	0.0512821	0.320256
Kinesin-1 heavy chain	KIF5B	0.00583526	0.0215136	0.0641026	0.234506
Hemicentin-1	HMCN1	0.00582223	0.0173201	0.230769	0.742029
Cytochrome b reductase 1	CYBRD1	0.00581181	0.0362947	0.0192308	0.120096
GTP-binding protein SAR1a	SAR1A	0.00580151	0.0362304	0.0128205	0.0800641
Septin-7	42620	0.00579073	0.0361631	0.025641	0.160128
Atrophin-1	ATN1	0.0057385	0.0275181	0.0705128	0.339062
Glutaredoxin-3	GLRX3	0.00573698	0.0358274	0.025641	0.160128
Melanoma antigen preferentially expressed in tumors	PRAME	0.00573276	0.0293184	0.0320513	0.164031
Eukaryotic translation initiation factor 3 subunit F	EIF3F	0.00571685	0.0357017	0.025641	0.160128
Plastin-2	LCP1	0.00560317	0.0349918	0.0512821	0.320256
Secernin-1	SCRN1	0.00556658	0.0347633	0.025641	0.160128
Coatomer subunit alpha	COPA	0.00555276	0.0254502	0.0769231	0.354268
Platelet-activating factor acetylhydrolase IB subunit alpha	PAFAH1B1	0.00553603	0.0345725	0.025641	0.160128
Peptidase inhibitor 16	PI16	0.00550328	0.034368	0.025641	0.160128
Protein-arginine deiminase type-3	PADI3	0.00549806	0.0343354	0.0512821	0.320256
Beta-arrestin-2	ARRB2	0.00548884	0.0342778	0.025641	0.160128
Receptor-type tyrosine-protein phosphatase eta	PTPRJ	0.00544614	0.0340111	0.025641	0.160128
Soluble calcium-activated nucleotidase 1	CANT1	0.005445	0.034004	0.025641	0.160128
Phosphatidylinositol 4-kinase type 2-alpha	PI4K2A	0.00543245	0.0339257	0.025641	0.160128
Aflatoxin B1 aldehyde reductase member 2	AKR7A2	0.00542442	0.0338755	0.025641	0.160128
Probable serine carboxypeptidase CPVL	CPVL	0.00541826	0.033837	0.025641	0.160128
Coagulation factor X	F10	0.00540847	0.0337759	0.025641	0.160128
Eukaryotic translation initiation factor 4 gamma 1	EIF4G1	0.00540728	0.0157843	0.0961538	0.278715
Eukaryotic initiation factor 4A-III	EIF4A3	0.00539922	0.0337181	0.025641	0.160128
RNA-binding motif protein, X-linked-like-2	RBMXL2	0.00538131	0.0336063	0.025641	0.160128
Flotillin-2	FLOT2	0.00537707	0.0335798	0.025641	0.160128
Keratinocyte proline-rich protein	KPRP	0.00535193	0.0334228	0.025641	0.160128
Nascent polypeptide-associated complex subunit alpha, muscle-specific form	NACA	0.00527475	0.0189738	0.102564	0.383534
V-type proton ATPase subunit H	ATP6V1H	0.00525156	0.032796	0.025641	0.160128
Zinc finger RNA-binding protein	ZFR	0.00520807	0.0325244	0.0512821	0.320256
Uncharacterized protein C1orf87	C1orf87	0.00515053	0.0321651	0.025641	0.160128
Leukocyte immunoglobulin-like receptor subfamily A member 3	LILRA3	0.00514309	0.0321186	0.025641	0.160128
2',3'-cyclic-nucleotide 3'-phosphodiesterase	CNP	0.00513154	0.0320465	0.025641	0.160128
Zinc finger MYND domain-containing protein 10	ZMYND10	0.00512852	0.0320276	0.025641	0.160128
Scaffold attachment factor B1	SAFB	0.0050309	0.031418	0.0512821	0.320256
Carcinoembryonic antigen-related cell adhesion molecule 5	CEACAM5	0.00493017	0.0228565	0.0384615	0.177134
Protein Niban	FAM129A	0.00490751	0.0306474	0.0512821	0.320256
Calcyclin-binding protein	CACYBP	0.0048277	0.0301489	0.0128205	0.0800641
DnaJ homolog subfamily C member 13	DNAJC13	0.0048025	0.0158417	0.115385	0.388342
Gasdermin-D	GSDMD	0.00479285	0.0299313	0.025641	0.160128
Abl interactor 1	ABI1	0.00478956	0.0299108	0.025641	0.160128
Copine-1	CPNE1	0.0047558	0.0297	0.025641	0.160128
Multiple inositol polyphosphate phosphatase 1	MINPP1	0.00473096	0.0295448	0.025641	0.160128
AP-2 complex subunit alpha-1	AP2A1	0.00470623	0.0293904	0.0512821	0.320256
N-acetyllactosaminide beta-1,6-N-acetylglucosaminyl-transferase, isoform A	GCNT2	0.00468129	0.0292346	0.025641	0.160128
Olfactomedin-like protein 3	OLFML3	0.00466738	0.0291478	0.025641	0.160128
Interleukin-1 receptor accessory protein	IL1RAP	0.00465776	0.0290877	0.025641	0.160128
Unconventional myosin-Vb	MYO5B	0.0046092	0.0287845	0.0512821	0.320256
Reticulon-3	RTN3	0.00449454	0.0280684	0.0512821	0.320256
Lamin-B receptor	LBR	0.00447412	0.0228975	0.0320513	0.164031
Dihydropyrimidine dehydrogenase [NADP(+)]	DPYD	0.00442031	0.0276048	0.025641	0.160128
Triokinase/FMN cyclase	TKFC	0.00438001	0.0273532	0.025641	0.160128
Calcium/calmodulin-dependent protein kinase type II subunit delta	CAMK2D	0.00435492	0.0271964	0.025641	0.160128
Sorting nexin-2	SNX2	0.00432808	0.0270288	0.025641	0.160128
Neogenin	NEO1	0.00430665	0.0192114	0.0769231	0.354268
4-trimethylaminobutyraldehyde dehydrogenase	ALDH9A1	0.00428231	0.026743	0.025641	0.160128
Glucosylceramidase	GBA	0.00423783	0.0264652	0.025641	0.160128
26S proteasome non-ATPase regulatory subunit 2	PSMD2	0.00423554	0.0198315	0.0384615	0.177134
Endothelial differentiation-related factor 1	EDF1	0.00421771	0.0263396	0.00641026	0.040032
TGF-beta receptor type-2	TGFBR2	0.00419694	0.0262099	0.025641	0.160128
Thromboxane-A synthase	TBXAS1	0.00418166	0.0261145	0.025641	0.160128
Flotillin-1	FLOT1	0.00412989	0.0257911	0.0192308	0.120096
60S ribosomal protein L28	RPL28	0.00412007	0.0257298	0.00641026	0.040032
Carboxypeptidase D	CPD	0.00411373	0.0185155	0.0769231	0.354268
CD2-associated protein	CD2AP	0.00410734	0.0256503	0.025641	0.160128
Desmocollin-1	DSC1	0.00400503	0.0250114	0.025641	0.160128
Spermatid-associated protein	SPERT	0.00398429	0.0248819	0.025641	0.160128
Non-POU domain-containing octamer-binding protein	NONO	0.00395982	0.0247291	0.025641	0.160128
Kinectin	KTN1	0.00392247	0.017108	0.0512821	0.223456
Potassium voltage-gated channel subfamily KQT member 5	KCNQ5	0.0039191	0.0244748	0.025641	0.160128
Cytoplasmic FMR1-interacting protein 2	CYFIP2	0.00391799	0.0244678	0.0512821	0.320256
Transmembrane 9 superfamily member 2	TM9SF2	0.00390646	0.0243958	0.025641	0.160128
Polypeptide N-acetylgalactosaminyltransferase 1	GALNT1	0.00386891	0.0241613	0.025641	0.160128
Sortilin	SORT1	0.00384673	0.0202213	0.0320513	0.164031
Intraflagellar transport protein 56	TTC26	0.00380431	0.0237579	0.025641	0.160128
Fermitin family homolog 2	FERMT2	0.00376922	0.0235388	0.025641	0.160128
Dihydroxyacetone phosphate acyltransferase	GNPAT	0.00376629	0.0235205	0.025641	0.160128
40S ribosomal protein S11	RPS11	0.00374582	0.0233926	0.00641026	0.040032
Nicastrin	NCSTN	0.00374277	0.0233736	0.025641	0.160128
ATP synthase subunit delta, mitochondrial	ATP5D	0.00370959	0.0231664	0.00641026	0.040032
Epidermal growth factor receptor kinase substrate 8	EPS8	0.00368012	0.0229824	0.025641	0.160128
Electron transfer flavoprotein subunit alpha, mitochondrial	ETFA	0.00365305	0.0228133	0.0128205	0.0800641
Guanylate-binding protein 6	GBP6	0.00356484	0.0222624	0.025641	0.160128
Transcription intermediary factor 1-beta	TRIM28	0.00344104	0.0214893	0.025641	0.160128
Prolow-density lipoprotein receptor-related protein 1	LRP1	0.0033851	0.0109874	0.153846	0.478537
Peroxidasin homolog	PXDN	0.00338344	0.0151552	0.0512821	0.223456
SH3KBP1-binding protein 1	SHKBP1	0.00331485	0.0207012	0.025641	0.160128
Adenylate kinase 7	AK7	0.00329371	0.0205692	0.025641	0.160128
Zinc finger RNA-binding protein	ZFR	0.00327695	0.0204645	0.025641	0.160128
Ubiquitin-like modifier-activating enzyme 6	UBA6	0.00327488	0.015098	0.0384615	0.177134
Protein kinase C delta type	PRKCD	0.00326517	0.020391	0.025641	0.160128
Long-chain-fatty-acid--CoA ligase 1	ACSL1	0.00324681	0.0202763	0.025641	0.160128
MDS1 and EVI1 complex locus protein EVI1	MECOM	0.00324193	0.0202458	0.025641	0.160128
Golgin subfamily A member 2	GOLGA2	0.00319393	0.0199461	0.025641	0.160128
Coagulation factor XII	F12	0.00316773	0.0197824	0.025641	0.160128
Cartilage oligomeric matrix protein	COMP	0.00311595	0.0194591	0.025641	0.160128
Heterogeneous nuclear ribonucleoprotein U-like protein 2	HNRNPUL2	0.00306038	0.0191121	0.025641	0.160128
Alpha-1,6-mannosylglycoprotein 6-beta-N-acetylglucosaminyltransferase A	MGAT5	0.00305396	0.0190719	0.025641	0.160128
Paxillin	PXN	0.00305275	0.0190644	0.025641	0.160128
General vesicular transport factor p115	USO1	0.00303283	0.0153672	0.0320513	0.164031
Microtubule-associated protein 4	MAP4	0.00301764	0.0188452	0.025641	0.160128
ATP-dependent 6-phosphofructokinase, platelet type	PFKP	0.00301637	0.0188372	0.025641	0.160128
Glypican-3	GPC3	0.00300352	0.018757	0.025641	0.160128
Laminin subunit beta-2	LAMB2	0.00299492	0.0187032	0.0512821	0.320256
Vasorin	VASN	0.00299455	0.0187009	0.025641	0.160128
Cysteine and glycine-rich protein 1	CSRP1	0.00295056	0.0184262	0.00641026	0.040032
Choline transporter-like protein 2	SLC44A2	0.00287551	0.0179575	0.025641	0.160128
Gamma-interferon-inducible protein 16	IFI16	0.00286744	0.0179072	0.025641	0.160128
Hexokinase-1	HK1	0.00286355	0.0178829	0.025641	0.160128
Eukaryotic translation initiation factor 4B	EIF4B	0.00281419	0.0131459	0.0192308	0.0885671
Sarcoplasmic/endoplasmic reticulum calcium ATPase 2	ATP2A2	0.00277062	0.0141269	0.0320513	0.164031
Ras-related protein Ral-A	RALA	0.00275305	0.0171928	0.00641026	0.040032
Cytoplasmic dynein 2 heavy chain 1	DYNC2H1	0.00275303	0.0140797	0.128205	0.656124
Endoplasmic reticulum aminopeptidase 1	ERAP1	0.00273674	0.0170909	0.025641	0.160128
Fc receptor-like protein 5	FCRL5	0.0027313	0.017057	0.025641	0.160128
Synaptobrevin homolog YKT6	YKT6	0.00270704	0.0169055	0.00641026	0.040032
MOB kinase activator 1B	MOB1B	0.00258583	0.0161485	0.00641026	0.040032
BTB/POZ domain-containing protein KCTD11	KCTD11	0.00257374	0.016073	0.00641026	0.040032
Olfactomedin-like protein 2B	OLFML2B	0.00255655	0.0159656	0.025641	0.160128
Spectrin beta chain, non-erythrocytic 2	SPTBN2	0.0025469	0.0107879	0.0769231	0.340055
2-oxoglutarate dehydrogenase, mitochondrial	OGDH	0.00253136	0.0158083	0.025641	0.160128
Importin-9	IPO9	0.00253076	0.0158046	0.025641	0.160128
Unconventional myosin-Ig	MYO1G	0.00252034	0.0157395	0.025641	0.160128
Complement receptor type 1	CR1	0.00251702	0.0109739	0.0512821	0.223456
UDP-glucose:glycoprotein glucosyltransferase 1	UGGT1	0.00251224	0.010954	0.0512821	0.223456
Protocadherin Fat 4	FAT4	0.00245765	0.00814255	0.128205	0.409074
Importin-7	IPO7	0.00245551	0.0153346	0.025641	0.160128
Signal transducer and activator of transcription 3	STAT3	0.00243843	0.015228	0.025641	0.160128
Pre-mRNA-processing factor 40 homolog A	PRPF40A	0.00243776	0.0152238	0.025641	0.160128
Protein SZT2	SZT2	0.00243578	0.0117794	0.0769231	0.354268
Ephrin type-B receptor 4	EPHB4	0.00240551	0.0150224	0.025641	0.160128
Arf-GAP with Rho-GAP domain, ANK repeat and PH domain-containing protein 1	ARAP1	0.00238598	0.0109037	0.0384615	0.177134
Exportin-1	XPO1	0.0023785	0.0148537	0.025641	0.160128
DNA-dependent protein kinase catalytic subunit	PRKDC	0.00224852	0.0082995	0.102564	0.383534
ATP synthase F(0) complex subunit B1, mitochondrial	ATP5F1	0.00224433	0.0140158	0.00641026	0.040032
Cytochrome b-c1 complex subunit Rieske, mitochondrial	UQCRFS1	0.00218689	0.0136571	0.00641026	0.040032
Prohibitin	PHB	0.00217691	0.0135948	0.00641026	0.040032
Golgi phosphoprotein 3-like	GOLPH3L	0.00214363	0.0133869	0.00641026	0.040032
Surfeit locus protein 4	SURF4	0.00213465	0.0133309	0.00641026	0.040032
Angiotensin-converting enzyme	ACE	0.00213413	0.0133277	0.025641	0.160128
Plasma membrane calcium-transporting ATPase 1	ATP2B1	0.00211505	0.0132085	0.025641	0.160128
Unconventional myosin-VI	MYO6	0.00203555	0.012712	0.025641	0.160128
Thrombospondin-4	THBS4	0.00202842	0.0126675	0.025641	0.160128
Protocadherin-19	PCDH19	0.00202484	0.0126451	0.025641	0.160128
Collagen alpha-2(I) chain	COL1A2	0.00201405	0.0125778	0.025641	0.160128
Collagen alpha-1(III) chain	COL3A1	0.00196482	0.0122703	0.025641	0.160128
Translocon-associated protein subunit alpha	SSR1	0.00196266	0.0122568	0.00641026	0.040032
Tissue factor	F3	0.00196206	0.0122531	0.00641026	0.040032
Very-long-chain 3-oxoacyl-CoA reductase	HSD17B12	0.00189023	0.0118045	0.00641026	0.040032
Malectin	MLEC	0.00188266	0.0117572	0.00641026	0.040032
Myelin regulatory factor	MYRF	0.00185211	0.0115664	0.025641	0.160128
2,4-dienoyl-CoA reductase, mitochondrial	DECR1	0.00184728	0.0115363	0.00641026	0.040032
Atrial natriuretic peptide-converting enzyme	CORIN	0.00184353	0.0115129	0.025641	0.160128
Very long-chain specific acyl-CoA dehydrogenase, mitochondrial	ACADVL	0.00182053	0.0113692	0.0128205	0.0800641
Tight junction protein ZO-1	TJP1	0.00181677	0.0095303	0.0320513	0.164031
Receptor-type tyrosine-protein phosphatase gamma	PTPRG	0.00181153	0.011313	0.025641	0.160128
Serine/threonine-protein kinase TAO1	TAOK1	0.00180127	0.0112489	0.025641	0.160128
Lymphatic vessel endothelial hyaluronic acid receptor 1	LYVE1	0.00172336	0.0107624	0.00641026	0.040032
Intraflagellar transport protein 122 homolog	IFT122	0.0017215	0.0107507	0.025641	0.160128
Integrin alpha-2	ITGA2	0.0016609	0.0103723	0.025641	0.160128
Laminin subunit alpha-5	LAMA5	0.00165081	0.00753041	0.0769231	0.354268
Intraflagellar transport protein 140 homolog	IFT140	0.00164809	0.0102923	0.025641	0.160128
Protein transport protein Sec31A	SEC31A	0.00161446	0.0100823	0.025641	0.160128
Protein YIPF3	YIPF3	0.00161136	0.0100629	0.00641026	0.040032
Tripeptidyl-peptidase 2	TPP2	0.0015522	0.0096935	0.025641	0.160128
Amiloride-sensitive amine oxidase [copper-containing]	AOC1	0.00154457	0.00964584	0.0128205	0.0800641
Thioredoxin domain-containing protein 5	TXNDC5	0.00147476	0.00920986	0.00641026	0.040032
Lysosomal-trafficking regulator	LYST	0.00145249	0.00820021	0.0576923	0.321702
Collagen alpha-1(IV) chain	COL4A1	0.00143447	0.00895824	0.025641	0.160128
Matrin-3	MATR3	0.001428	0.0062275	0.0128205	0.055864
Rootletin	CROCC	0.00133336	0.00832683	0.025641	0.160128
Adenylosuccinate synthetase isozyme 2	ADSS	0.00129509	0.00808783	0.00641026	0.040032
Zinc finger protein 594	ZNF594	0.00129246	0.0080714	0.0128205	0.0800641
Plexin-D1	PLXND1	0.0012782	0.00798235	0.025641	0.160128
Collagen alpha-1(XI) chain	COL11A1	0.00127245	0.00794646	0.025641	0.160128
CD109 antigen	CD109	0.00121789	0.0076057	0.025641	0.160128
Polycystic kidney disease protein 1-like 2	PKD1L2	0.00111787	0.0069811	0.025641	0.160128
C3 and PZP-like alpha-2-macroglobulin domain-containing protein 8	CPAMD8	0.00111463	0.00696087	0.025641	0.160128
Calsyntenin-1	CLSTN1	0.00111358	0.00695429	0.0128205	0.0800641
Signal transducing adapter molecule 1	STAM	0.00109633	0.0068466	0.00641026	0.040032
Serine/threonine-protein phosphatase 2B catalytic subunit beta isoform	PPP3CB	0.00107188	0.00669388	0.00641026	0.040032
Talin-2	TLN2	0.00102951	0.00512023	0.0320513	0.164031
Beta-1,4-mannosyl-glycoprotein 4-beta-N-acetylglucosaminyltransferase	MGAT3	0.000989765	0.00618108	0.00641026	0.040032
Eukaryotic translation initiation factor 3 subunit L	EIF3L	0.000972328	0.00607219	0.00641026	0.040032
Heterogeneous nuclear ribonucleoprotein L	HNRNPL	0.000946247	0.00590931	0.00641026	0.040032
Involucrin	IVL	0.000900001	0.0056205	0.00641026	0.040032
Protein arginine N-methyltransferase 5	PRMT5	0.000892641	0.00557454	0.00641026	0.040032
Long-chain-fatty-acid--CoA ligase 6	ACSL6	0.000834455	0.00521117	0.00641026	0.040032
Glycerol-3-phosphate dehydrogenase, mitochondrial	GPD2	0.000802454	0.00501132	0.00641026	0.040032
Abnormal spindle-like microcephaly-associated protein	ASPM	0.000743542	0.00464342	0.025641	0.160128
Dynein heavy chain 17, axonemal	DNAH17	0.000674482	0.00421214	0.0320513	0.20016
Proto-oncogene vav	VAV1	0.000659931	0.00412126	0.00641026	0.040032
Serine/threonine-protein kinase 10	STK10	0.00061567	0.00384485	0.00641026	0.040032
Ryanodine receptor 2	RYR2	0.000578409	0.00361217	0.025641	0.160128
Extended synaptotagmin-1	ESYT1	0.000528101	0.00329799	0.00641026	0.040032
Importin-5	IPO5	0.000511744	0.00319584	0.00641026	0.040032
Dynein heavy chain 5, axonemal	DNAH5	0.000488051	0.00304788	0.025641	0.160128
Dynein heavy chain 10, axonemal	DNAH10	0.000382485	0.00238862	0.025641	0.160128
Msx2-interacting protein	SPEN	0.000306166	0.00191201	0.0128205	0.0800641
Aggrecan core protein	ACAN	0.000252872	0.00157919	0.00641026	0.040032
Translational activator GCN1	GCN1L1	0.000221618	0.00138401	0.00641026	0.040032
Cation-independent mannose-6-phosphate receptor	IGF2R	0.000221177	0.00138125	0.00641026	0.040032
