# Supplementary material for: Composition and origin of lung fluid proteome in premature infants and relationship to respiratory outcome
Source: PLoS One. 2020 Dec 10;15(12):e0243168. doi: 10.1371/journal.pone.0243168 (PMC7728257; doi:10.1371/journal.pone.0243168)
Supplement: S2 Table — Data by RNAseq for human fetal lung. ND, not detected, mean cpm <4. (XLSX) [file pone.0243168.s003.xlsx]

## Sheet: Sheet1
S2 Table. Abundance of mRNA in fetal lung for proteins dtected in TA.
Protein	Gene Symbol	mean mRNA	sd mRNA
		(cpm)	(cpm)
Pulmonary surfactant-associated protein B	SFTPB	7215.66	1229.02
Elongation factor 1-alpha 1	EEF1A1	4248.87	301.182
Sodium-dependent phosphate transport protein 2B	SLC34A2	3818.29	1377.19
Translationally-controlled tumor protein	TPT1	3696.13	200.028
Complement C3	C3	3042.61	833.324
Superoxide dismutase [Mn], mitochondrial	SOD2	2800.47	1310.61
Endoplasmin	HSP90B1	2521.43	457.326
Prothymosin alpha	PTMA	2240.29	193.129
Glyceraldehyde-3-phosphate dehydrogenase	GAPDH	2181.5	180.895
Heat shock protein HSP 90-beta	HSP90AB1	2084.82	165.412
Actin, cytoplasmic 2	ACTG1	1942.16	278.116
Alpha-enolase	ENO1	1935.58	225.529
Actin, cytoplasmic 1	ACTB	1924.42	230.468
Amyloid-like protein 2	APLP2	1756.42	241.608
Beta-2-microglobulin	B2M	1755.22	409.818
Heterogeneous nuclear ribonucleoproteins A2/B1	HNRNPA2B1	1752.83	202.173
Heat shock protein HSP 90-alpha	HSP90AA1	1752.62	80.3909
Fibronectin	FN1	1752.14	481.74
Alpha-1-antitrypsin	SERPINA1	1625.35	1131.15
Thymosin beta-4	TMSB4X	1524.88	90.8029
Calnexin	CANX	1513.27	112.317
78 kDa glucose-regulated protein	HSPA5	1500.05	126.326
Tenascin	TNC	1474.1	812.894
Collagen alpha-3(VI) chain	COL6A3	1322.95	315.903
Elongation factor 2	EEF2	1305.53	208.575
40S ribosomal protein S3	RPS3	1298.62	167.013
Integrin beta-1	ITGB1	1281.02	153.678
Calreticulin	CALR	1272.22	62.9988
L-lactate dehydrogenase A chain	LDHA	1265.78	257.322
SPARC	SPARC	1259.43	127.609
Polyadenylate-binding protein 1	PABPC1	1222.63	143.516
Tubulin beta chain	TUBB	1191.79	135.807
Heterogeneous nuclear ribonucleoprotein A1	HNRNPA1	1179.04	111.13
Protein disulfide-isomerase A3	PDIA3	1178.07	300.141
60S ribosomal protein L11	RPL11	1144.91	136.059
Guanine nucleotide-binding protein G(s) subunit alpha isoforms short	GNAS	1139.71	64.7618
Guanine nucleotide-binding protein G(s) subunit alpha isoforms XLas	GNAS	1139.71	64.7618
Heat shock cognate 71 kDa protein	HSPA8	1134.84	71.4843
Annexin A2	ANXA2	1105.13	52.3462
Sodium/potassium-transporting ATPase subunit alpha-1	ATP1A1	1067.08	147.982
Guanine nucleotide-binding protein subunit beta-2-like 1	GNB2L1	1036.84	111.923
14-3-3 protein zeta/delta	YWHAZ	1020.29	146.6
Heterogeneous nuclear ribonucleoprotein K	HNRNPK	1020.01	67.403
Pyruvate kinase PKM	PKM	1005.55	57.3413
Nucleolin	NCL	998.296	62.7278
60S acidic ribosomal protein P0	RPLP0	986.05	69.0589
Nucleophosmin	NPM1	985.801	65.2786
Thymosin beta-10	TMSB10	983.967	129.352
Epididymal secretory protein E1	NPC2	945.984	233.55
Moesin	MSN	932.66	10.9478
Nicotinamide phosphoribosyltransferase	NAMPT	904.325	458.877
Metalloproteinase inhibitor 1	TIMP1	886.929	110.145
Nucleosome assembly protein 1-like 1	NAP1L1	885.333	34.9134
Annexin A5	ANXA5	879.677	31.062
Phosphoglycerate kinase 1	PGK1	864.068	179.062
40S ribosomal protein S8	RPS8	863.891	115.296
Laminin subunit gamma-1	LAMC1	841.79	108.509
Tropomyosin alpha-4 chain	TPM4	827.293	42.5668
14-3-3 protein epsilon	YWHAE	812.945	33.7646
Vimentin	VIM	807.782	137.62
L-lactate dehydrogenase B chain	LDHB	801.432	53.1337
60S ribosomal protein L13a	RPL13A	787.68	147.721
Anterior gradient protein 2 homolog	AGR2	779.996	273.877
Collagen alpha-1(I) chain	COL1A1	771.492	221.329
Cathepsin B	CTSB	769.3	55.7742
Interleukin-6 receptor subunit beta	IL6ST	768.93	52.531
Myristoylated alanine-rich C-kinase substrate	MARCKS	766.322	203.026
Protein disulfide-isomerase	P4HB	764.595	92.1979
Spectrin beta chain, non-erythrocytic 1	SPTBN1	763.171	119.348
Chloride intracellular channel protein 4	CLIC4	762.783	100.915
Heterogeneous nuclear ribonucleoproteins C1/C2	HNRNPC	752.676	33.0616
Nascent polypeptide-associated complex subunit alpha	NACA	737.782	30.4749
Clathrin heavy chain 1	CLTC	727.39	23.5321
Follistatin-related protein 1	FSTL1	722.842	126.411
Heterogeneous nuclear ribonucleoprotein U	HNRNPU	721.256	34.6601
Prosaposin	PSAP	716.187	53.6847
Lysosome membrane protein 2	SCARB2	690.192	64.8053
Heterogeneous nuclear ribonucleoprotein H	HNRNPH1	688.609	14.5207
Destrin	DSTN	684.586	10.0609
Peptidyl-prolyl cis-trans isomerase A	PPIA	677.257	28.0756
60 kDa heat shock protein, mitochondrial	HSPD1	668.256	23.714
Protein SET	SET	661.971	40.0523
Complement C1s subcomponent	C1S	651.943	67.3472
X-ray repair cross-complementing protein 5	XRCC5	631.024	52.581
CD44 antigen	CD44	622.405	27.2086
Transforming protein RhoA	RHOA	619.503	25.488
ATP synthase subunit beta, mitochondrial	ATP5B	610.928	25.2676
Collagen alpha-2(IV) chain	COL4A2	604.852	97.4608
Ras GTPase-activating-like protein IQGAP1	IQGAP1	599.688	68.6007
Thrombospondin-1	THBS1	597.229	53.4186
60S ribosomal protein L12	RPL12	595.753	22.146
Plastin-3	PLS3	590.545	28.1797
Triosephosphate isomerase	TPI1	586.193	73.7047
Ceruloplasmin	CP	579.635	516.484
Transketolase	TKT	573.611	30.7064
Myosin light polypeptide 6	MYL6	566.266	102.378
Neutral alpha-glucosidase AB	GANAB	564.687	44.2954
Fructose-bisphosphate aldolase A	ALDOA	558.12	44.4647
Unconventional myosin-Ib	MYO1B	545.171	14.5959
Versican core protein	VCAN	542.656	58.6044
Alpha-2-macroglobulin	A2M	536.077	308.427
Cell division control protein 42 homolog	CDC42	533.887	15.3404
Junctional adhesion molecule A	F11R	517.99	54.786
Napsin-A	NAPSA	514.639	76.1177
Hepatoma-derived growth factor	HDGF	511.123	85.1188
Transgelin-2	TAGLN2	502.602	33.1581
Transgelin-2	TAGLN2	502.602	33.1581
40S ribosomal protein SA	RPSA	501.031	16.0379
Nuclease-sensitive element-binding protein 1	YBX1	499.958	53.1041
40S ribosomal protein S7	RPS7	499.836	31.4482
ATP synthase subunit alpha, mitochondrial	ATP5A1	499.061	12.6406
Syntenin-1	SDCBP	497.509	62.8741
Transitional endoplasmic reticulum ATPase	VCP	492.785	38.006
Protein S100-A10	S100A10	491.177	109.642
Myosin-9	MYH9	489.167	64.6771
Protein disulfide-isomerase A4	PDIA4	487.43	85.2179
Sodium/potassium-transporting ATPase subunit beta-1	ATP1B1	486.416	124.408
Annexin A1	ANXA1	483.607	104.01
Complement decay-accelerating factor	CD55	481.755	166.468
Actin-related protein 2	ACTR2	481.039	80.8004
Leukotriene A-4 hydrolase	LTA4H	470.498	86.7357
Tubulin alpha-1A chain	TUBA1A	469.265	62.6282
Calmodulin	CALM1	467.213	19.4947
14-3-3 protein theta	YWHAQ	465.634	22.6996
40S ribosomal protein S13	RPS13	455.244	24.8265
Intercellular adhesion molecule 1	ICAM1	448.873	87.6078
14-3-3 protein beta/alpha	YWHAB	444.513	36.1911
Heterogeneous nuclear ribonucleoprotein D0	HNRNPD	440.885	25.1062
Transforming growth factor-beta-induced protein ig-h3	TGFBI	440.809	138.023
Beta-1,4-galactosyltransferase 1	B4GALT1	438.546	134.47
High mobility group protein B1	HMGB1	435.556	26.5757
Serine/threonine-protein phosphatase PP1-beta catalytic subunit	PPP1CB	430.992	54.299
Guanine nucleotide-binding protein G(I)/G(S)/G(T) subunit beta-1	GNB1	428.428	5.64613
Calpain-2 catalytic subunit	CAPN2	416.572	35.0719
Complement factor I	CFI	415.901	24.2572
ADP-ribosylation factor 4	ARF4	409.703	44.6725
Erythrocyte band 7 integral membrane protein	STOM	408.269	8.44989
Neuroblast differentiation-associated protein AHNAK	AHNAK	408.051	171.275
Splicing factor, proline- and glutamine-rich	SFPQ	406.493	64.0264
Cadherin-1	CDH1	404.161	37.7681
Mucin-1	MUC1	402.08	76.8328
CD59 glycoprotein	CD59	399.863	26.8404
14-3-3 protein gamma	YWHAG	395.546	41.6586
X-ray repair cross-complementing protein 6	XRCC6	394.057	19.3033
Ras-related C3 botulinum toxin substrate 1	RAC1	390.858	23.8973
Cofilin-1	CFL1	389.586	28.7366
Myosin regulatory light chain 12B	MYL12B	389.256	16.7743
Dipeptidyl peptidase 1	CTSC	388.549	173.363
Acid ceramidase	ASAH1	388.249	61.759
Peptidyl-prolyl cis-trans isomerase FKBP1A	FKBP1A	387.78	56.1205
Rab GDP dissociation inhibitor beta	GDI2	387.649	33.272
Adenylyl cyclase-associated protein 1	CAP1	385.972	47.7562
Solute carrier family 2, facilitated glucose transporter member 3	SLC2A3	384.482	82.7367
Dihydropyrimidinase-related protein 2	DPYSL2	383.946	86.88
Golgi membrane protein 1	GOLM1	383.098	132.273
Peroxiredoxin-1	PRDX1	378.917	64.9021
Poly(rC)-binding protein 2	PCBP2	378.083	6.40034
Actin-related protein 3	ACTR3	375.972	73.7637
Protein disulfide-isomerase A6	PDIA6	374.301	46.0584
CD166 antigen	ALCAM	373.312	31.5877
S-phase kinase-associated protein 1	SKP1	369.037	14.263
GTP-binding nuclear protein Ran	RAN	362.702	8.91849
T-complex protein 1 subunit theta	CCT8	361.954	53.5545
Protein S100-A6	S100A6	361.878	51.7497
Thioredoxin reductase 1, cytoplasmic	TXNRD1	361.794	37.7901
Syndecan-1	SDC1	361.546	142.937
Ras-related protein Rab-1A	RAB1A	360.498	50.6737
Periostin	POSTN	358.631	47.5811
Complement C1r subcomponent	C1R	352.346	30.0576
EGF-containing fibulin-like extracellular matrix protein 1	EFEMP1	348.804	118.148
Actin-related protein 2/3 complex subunit 2	ARPC2	340.371	32.7073
Heterogeneous nuclear ribonucleoprotein F	HNRNPF	339.577	15.0631
Profilin-1	PFN1	330.993	28.1784
Secretoglobin family 3A member 2	SCGB3A2	330.547	67.8352
Heat shock protein 105 kDa	HSPH1	330.25	20.7062
Leukocyte surface antigen CD47	CD47	329.963	31.3474
T-complex protein 1 subunit gamma	CCT3	328.617	11.2253
Heterogeneous nuclear ribonucleoprotein Q	SYNCRIP	327.679	24.9801
Hsc70-interacting protein	ST13	323.683	20.2871
Chromobox protein homolog 3	CBX3	323.003	11.6508
Cytochrome b5	CYB5A	322.602	9.4773
Lumican	LUM	321.867	76.242
BTB/POZ domain-containing protein KCTD12	KCTD12	313.079	142.522
Sulfhydryl oxidase 1	QSOX1	312.572	36.0877
T-complex protein 1 subunit epsilon	CCT5	311.549	32.6979
Importin subunit beta-1	KPNB1	310.686	19.5836
40S ribosomal protein S5	RPS5	306.56	60.8767
Protein S100-A11	S100A11	305.026	11.735
T-complex protein 1 subunit zeta	CCT6A	304.882	31.0972
Coatomer subunit beta	COPB1	304.434	35.3323
Clusterin	CLU	303.924	82.1319
Tropomyosin alpha-3 chain	TPM3	301.413	26.0529
T-complex protein 1 subunit beta	CCT2	301.285	28.2352
Ras-related protein Rab-11A	RAB11A	301.14	17.6375
Chloride intracellular channel protein 1	CLIC1	301.135	20.4735
Peroxiredoxin-6	PRDX6	300.896	18.8883
Inorganic pyrophosphatase	PPA1	297.004	75.7269
Activated RNA polymerase II transcriptional coactivator p15	SUB1	296.56	33.0045
CD9 antigen	CD9	296.277	20.9204
Ras-related protein Rab-7a	RAB7A	294.035	20.8106
Interleukin enhancer-binding factor 2	ILF2	286.708	4.28281
N-acetylglucosamine-6-sulfatase	GNS	284.977	17.4113
Retinoic acid-induced protein 3	GPRC5A	284.414	100.896
Ras-related protein Rab-14	RAB14	283.291	14.9227
Cullin-associated NEDD8-dissociated protein 1	CAND1	282.887	12.6898
Ezrin	EZR	278.399	22.1526
Calpain small subunit 1	CAPNS1	275.563	51.373
Polypyrimidine tract-binding protein 1	PTBP1	274.154	16.9473
Tryptophan--tRNA ligase, cytoplasmic	WARS	269.445	67.754
Myoferlin	MYOF	268.908	55.8497
F-actin-capping protein subunit alpha-1	CAPZA1	268.697	35.7545
Filamin-A	FLNA	267.448	115.6
Acyl-CoA-binding protein	DBI	266.985	54.9014
ATP-citrate synthase	ACLY	261.914	46.28
Heterogeneous nuclear ribonucleoprotein M	HNRNPM	261.878	31.3483
Elongation factor 1-beta	EEF1B2	260.842	8.11926
Neuropilin-1	NRP1	259.54	40.8307
Ubiquitin-like modifier-activating enzyme 1	UBA1	258.939	44.7962
LIM and SH3 domain protein 1	LASP1	257.006	17.7682
Polyubiquitin-B	UBB	256.998	19.2514
Transferrin receptor protein 1	TFRC	256.963	73.14
UMP-CMP kinase	CMPK1	256.906	48.8082
Carboxypeptidase M	CPM	255.967	62.1845
T-complex protein 1 subunit delta	CCT4	251.906	27.2621
T-complex protein 1 subunit alpha	TCP1	249.667	9.28325
Calpastatin	CAST	249.276	17.6208
RNA-binding protein EWS	EWSR1	248.863	26.1913
Glutathione S-transferase P	GSTP1	248.429	100.584
CD81 antigen	CD81	243.281	27.1693
Niban-like protein 1	FAM129B	241.417	39.6079
Complement component C7	C7	241.373	144.172
F-actin-capping protein subunit beta	CAPZB	240.007	23.2952
60S acidic ribosomal protein P2	RPLP2	239.549	52.0686
Radixin	RDX	239.401	45.1385
Acidic leucine-rich nuclear phosphoprotein 32 family member B	ANP32B	238.543	14.6904
Low-density lipoprotein receptor	LDLR	237.775	20.3051
Glucose-6-phosphate isomerase	GPI	235.471	6.41022
Neutrophil gelatinase-associated lipocalin	LCN2	233.925	188.414
WD repeat-containing protein 1	WDR1	232.488	13.541
Acidic leucine-rich nuclear phosphoprotein 32 family member A	ANP32A	231.663	18.2658
Lactoylglutathione lyase	GLO1	231.254	29.7104
Lysosome-associated membrane glycoprotein 2	LAMP2	230.951	7.2305
F-actin-capping protein subunit alpha-2	CAPZA2	228.116	20.7471
Stathmin	STMN1	227.995	39.5477
Matrilysin	MMP7	226.267	156.493
Complement factor H	CFH	224.025	26.6788
Keratin, type II cytoskeletal 8	KRT8	223.634	5.09668
Cytoplasmic dynein 1 heavy chain 1	DYNC1H1	221.896	39.7603
Actin-related protein 2/3 complex subunit 5	ARPC5	221.023	10.6033
Hemoglobin subunit gamma-2	HBG2	218.798	30.1461
Complement C5	C5	218.684	83.274
DNA-(apurinic or apyrimidinic site) lyase	APEX1	218.347	29.1523
Vinculin	VCL	218.004	14.776
High mobility group protein HMG-I/HMG-Y	HMGA1	216.942	11.7184
Spectrin alpha chain, non-erythrocytic 1	SPTAN1	214.735	62.0795
Talin-1	TLN1	213.913	45.4236
Heat shock 70 kDa protein 4	HSPA4	212.562	19.6915
Actin-related protein 2/3 complex subunit 3	ARPC3	212.354	25.4879
Citrate synthase, mitochondrial	CS	211.692	4.59758
Poly(rC)-binding protein 1	PCBP1	211.081	7.84931
Thioredoxin-dependent peroxide reductase, mitochondrial	PRDX3	209.103	28.8497
Ras-related protein Rab-10	RAB10	209.079	21.0456
Pro-cathepsin H	CTSH	208.815	22.4627
Metalloreductase STEAP4	STEAP4	207.459	73.2173
Proteasome subunit alpha type-4	PSMA4	205.386	24.6873
Peptidyl-prolyl cis-trans isomerase B	PPIB	204.051	41.4281
G-protein coupled receptor 126	GPR126	202.165	25.1343
Synaptic vesicle membrane protein VAT-1 homolog	VAT1	199.463	50.8975
Ribosome-binding protein 1	RRBP1	198.184	30.3983
Catalase	CAT	197.752	11.152
Endothelial cell-selective adhesion molecule	ESAM	197.605	53.73
UTP--glucose-1-phosphate uridylyltransferase	UGP2	196.524	29.1879
Programmed cell death 6-interacting protein	PDCD6IP	195.692	8.83473
Histone H2A.Z	H2AFZ	194.06	8.90548
Guanine nucleotide-binding protein G(i) subunit alpha-2	GNAI2	193.383	26.1846
Gamma-enolase	ENO2	192.09	16.8979
ADP-ribosylation factor 3	ARF3	190.676	17.1002
Tubulin beta-4B chain	TUBB4B	190.426	28.0486
Vitamin K-dependent protein S	PROS1	187.897	19.4857
Guanine nucleotide-binding protein G(k) subunit alpha	GNAI3	187.414	9.99157
Proteasome subunit beta type-1	PSMB1	186.696	25.2393
Cathepsin L1	CTSL	186.154	27.5406
Stress-induced-phosphoprotein 1	STIP1	186.009	8.74056
6-phosphogluconate dehydrogenase, decarboxylating	PGD	183.474	22.0417
Leukocyte elastase inhibitor	SERPINB1	182.655	81.3938
Proteasome activator complex subunit 1	PSME1	182.029	25.8061
Aquaporin-1	AQP1	180.81	109.865
Ribonuclease pancreatic	RNASE1	179.85	58.9339
14-3-3 protein eta	YWHAH	179.265	7.96261
Glypican-4	GPC4	178.96	48.2584
Histone H2A.V	H2AFV	177.95	20.2329
Protein deglycase DJ-1	PARK7	177.852	23.6439
Charged multivesicular body protein 4b	CHMP4B	176.952	0.549753
Calcium-binding protein 39	CAB39	175.567	38.1813
Filamin-B	FLNB	175.467	35.6015
Alcohol dehydrogenase class-3	ADH5	173.556	10.31
S-formylglutathione hydrolase	ESD	173.441	12.155
Alpha-actinin-4	ACTN4	172.885	38.1154
Leucine-rich repeat flightless-interacting protein 1	LRRFIP1	171.937	8.49158
Tropomyosin alpha-1 chain	TPM1	171.008	37.6584
Annexin A6	ANXA6	170.79	24.2572
Phospholipase D3	PLD3	168.287	48.3343
Thioredoxin	TXN	168.143	17.7176
Dynein light chain 1, cytoplasmic	DYNLL1	166.643	15.6703
Collagen alpha-1(V) chain	COL5A1	166.439	64.6777
Plasma protease C1 inhibitor	SERPING1	166.223	57.5997
Cystatin-B	CSTB	166.211	35.7988
Puromycin-sensitive aminopeptidase	NPEPPS	166.153	9.5446
Platelet glycoprotein 4	CD36	163.886	16.1493
Isocitrate dehydrogenase [NADP] cytoplasmic	IDH1	162.737	36.43
Cytosolic non-specific dipeptidase	CNDP2	162.345	3.92008
Cell adhesion molecule 1	CADM1	161.971	49.1581
Phosphoglycerate mutase 1	PGAM1	161.66	25.7288
Ras-related protein Rap-1A	RAP1A	161.075	6.34322
Core histone macro-H2A.1	H2AFY	160.867	8.46201
Serine/threonine-protein phosphatase 2A 65 kDa regulatory subunit A alpha isoform	PPP2R1A	159.994	32.0499
Proteasome subunit beta type-4	PSMB4	157.441	24.703
Alpha-actinin-1	ACTN1	155.811	18.8762
Lamina-associated polypeptide 2, isoform alpha	TMPO	155.635	12.6428
Nidogen-2	NID2	155.568	44.6429
Ras-related protein Rab-5A	RAB5A	154.774	12.9811
Keratin, type I cytoskeletal 19	KRT19	154.538	18.5966
Osteopontin	SPP1	154.197	98.3751
SH3 domain-binding glutamic acid-rich-like protein	SH3BGRL	153.854	9.70253
Proteasome subunit alpha type-3	PSMA3	152.978	42.0569
SPARC-like protein 1	SPARCL1	152.859	22.657
Annexin A11	ANXA11	152.688	25.9087
Keratin, type I cytoskeletal 18	KRT18	150.023	3.66562
Galectin-3	LGALS3	149.728	16.6717
Protein FAM3C	FAM3C	148.259	30.8039
Chloride intracellular channel protein 6	CLIC6	147.479	22.9171
Chitinase-3-like protein 1	CHI3L1	145.902	67.6559
Collagen alpha-1(VI) chain	COL6A1	145.325	50.9371
Sorcin	SRI	145.2	4.46936
Glia maturation factor beta	GMFB	144.925	13.727
Phosphatidylethanolamine-binding protein 1	PEBP1	141.85	29.998
Nucleobindin-2	NUCB2	140.504	43.2004
Malate dehydrogenase, cytoplasmic	MDH1	140.391	24.436
Guanine nucleotide-binding protein G(I)/G(S)/G(O) subunit gamma-12	GNG12	139.704	8.11097
Rab GDP dissociation inhibitor alpha	GDI1	139.626	16.0256
Glucosidase 2 subunit beta	PRKCSH	136.569	26.9975
Nucleobindin-1	NUCB1	135.583	40.5998
Rho-related GTP-binding protein RhoB	RHOB	135.272	33.1846
Ubiquitin-conjugating enzyme E2 N	UBE2N	132.749	11.0004
Deleted in malignant brain tumors 1 protein	DMBT1	132.174	27.2544
Complement C1r subcomponent-like protein	C1RL	131.622	26.3723
Kunitz-type protease inhibitor 1	SPINT1	128.753	23.3024
Coronin-1C	CORO1C	127.455	2.22737
Adenosylhomocysteinase	AHCY	124.326	8.54512
Translin	TSN	123.87	14.3406
Proteasome subunit beta type-2	PSMB2	123.397	24.7148
Ubiquitin-conjugating enzyme E2 L3	UBE2L3	122.428	6.32093
Superoxide dismutase [Cu-Zn]	SOD1	122.207	15.8978
Proteasome activator complex subunit 2	PSME2	121.777	32.1977
Glutathione S-transferase omega-1	GSTO1	120.271	15.3511
Selenium-binding protein 1	SELENBP1	120.264	51.8874
Galectin-3-binding protein	LGALS3BP	119.783	18.6601
Prelamin-A/C	LMNA	119.463	28.2505
Proteasome subunit alpha type-5	PSMA5	119.454	16.1956
Eukaryotic translation initiation factor 5A-1	EIF5A	118.707	10.6224
Beta-hexosaminidase subunit beta	HEXB	118.431	11.4359
26S proteasome non-ATPase regulatory subunit 12	PSMD12	116.121	21.5816
Phosphoglucomutase-1	PGM1	113.669	20.7869
Malate dehydrogenase, mitochondrial	MDH2	113.138	11.2004
Dystroglycan	DAG1	112.71	25.188
Heat shock 70 kDa protein 1B	HSPA1B	112.012	39.0997
Proteasome subunit alpha type-7	PSMA7	111.921	11.6879
Major vault protein	MVP	111.422	17.7599
Elongation factor 1-delta	EEF1D	110.834	26.0384
Farnesyl pyrophosphate synthase	FDPS	110.286	37.0037
Peroxiredoxin-5, mitochondrial	PRDX5	110.024	14.4697
FRAS1-related extracellular matrix protein 2	FREM2	108.031	12.2959
Nucleosome assembly protein 1-like 4	NAP1L4	105.532	10.281
Complement component 1 Q subcomponent-binding protein, mitochondrial	C1QBP	104.309	20.12
Annexin A4	ANXA4	103.475	15.9167
Hsp90 co-chaperone Cdc37	CDC37	103.309	15.0667
Tumor protein D54	TPD52L2	103.03	11.2151
Myotrophin	MTPN	101.418	11.7948
Transaldolase	TALDO1	99.6557	5.8512
Adenylosuccinate synthetase isozyme 2	ADSS	95.2982	4.28314
Unconventional myosin-Ic	MYO1C	94.3587	19.8043
Alcohol dehydrogenase [NADP(+)]	AKR1A1	94.2179	10.324
Neuropilin-2	NRP2	92.9498	19.4135
10 kDa heat shock protein, mitochondrial	HSPE1	92.6318	13.8011
Periplakin	PPL	91.6758	22.1487
Fibulin-1	FBLN1	91.6418	48.6399
Annexin A3	ANXA3	90.7677	13.9956
Attractin	ATRN	90.6758	10.565
Glutathione reductase, mitochondrial	GSR	90.5494	6.48015
Plastin-1	PLS1	89.4736	20.6061
Pyridoxal kinase	PDXK	88.7416	14.4211
Proteasome subunit beta type-3	PSMB3	88.0211	15.1494
Tyrosine-protein kinase receptor UFO	AXL	87.0341	19.5847
Nuclear migration protein nudC	NUDC	85.3627	9.13767
Gelsolin	GSN	85.0013	10.4559
Keratin, type II cytoskeletal 7	KRT7	84.9469	25.4191
Guanine nucleotide-binding protein G(I)/G(S)/G(T) subunit beta-2	GNB2	84.3688	17.9375
High mobility group protein B2	HMGB2	83.856	14.0494
Gamma-glutamylcyclotransferase	GGCT	83.5412	6.45066
Cathepsin Z	CTSZ	83.3589	15.236
Cytosol aminopeptidase	LAP3	82.4835	10.3023
Rho GDP-dissociation inhibitor 2	ARHGDIB	82.4236	13.5879
Barrier-to-autointegration factor	BANF1	82.3429	17.6286
Granulins	GRN	82.1686	23.3244
Fatty acid synthase	FASN	79.4662	17.825
Calponin-2	CNN2	78.9759	13.3824
cAMP-dependent protein kinase type II-alpha regulatory subunit	PRKAR2A	78.2723	2.92489
Alpha-1-acid glycoprotein 1	ORM1	77.8883	76.8049
Cathepsin S	CTSS	77.4087	14.6534
Purine nucleoside phosphorylase	PNP	77.172	7.70483
Cathepsin D	CTSD	76.267	19.4357
Growth factor receptor-bound protein 2	GRB2	75.4715	2.44418
Calpain-1 catalytic subunit	CAPN1	75.182	14.958
Galectin-1	LGALS1	74.822	19.2294
Beta-galactosidase	GLB1	73.4436	3.69497
Tubulin alpha-1B chain	TUBA1B	73.1769	11.498
Brain acid soluble protein 1	BASP1	72.4282	16.0874
Heat shock 70 kDa protein 1A	HSPA1A	72.3313	35.3971
General transcription factor 3C polypeptide 3	GTF3C3	69.5214	3.26381
Coactosin-like protein	COTL1	68.211	10.1533
Aminopeptidase B	RNPEP	67.2913	5.41026
Ras-related protein Rap-1b	RAP1B	67.0052	5.85071
Glucose-6-phosphate 1-dehydrogenase	G6PD	66.9514	4.18616
Glyoxalase domain-containing protein 4	GLOD4	66.247	15.8978
Glycogenin-1	GYG1	64.7354	14.4487
Rho GDP-dissociation inhibitor 1	ARHGDIA	64.5284	12.2859
Lysosomal protective protein	CTSA	64.5169	13.7523
EH domain-containing protein 4	EHD4	64.1614	11.7793
Tubulin beta-6 chain	TUBB6	64.0265	12.0688
Actin-related protein 2/3 complex subunit 4	ARPC4	62.724	9.42859
Peptidyl-prolyl cis-trans isomerase C	PPIC	62.69	6.41698
Ubiquitin carboxyl-terminal hydrolase 5	USP5	62.6276	12.8555
WAP four-disulfide core domain protein 2	WFDC2	62.6069	12.447
Peroxiredoxin-2	PRDX2	62.4005	7.40265
Proteasome subunit alpha type-1	PSMA1	62.191	9.65961
Heat shock 70 kDa protein 6	HSPA6	61.4173	41.0958
Protein FAM49B	FAM49B	61.1254	7.28768
Vasodilator-stimulated phosphoprotein	VASP	60.595	2.78735
Lamin-B1	LMNB1	60.4207	3.46106
Protein phosphatase 1 regulatory subunit 7	PPP1R7	60.2317	3.47358
Basal cell adhesion molecule	BCAM	58.5425	40.4209
Insulin-like growth factor-binding protein 2	IGFBP2	56.6689	9.13157
Phosphoglucomutase-2	PGM2	56.3203	9.11013
45 kDa calcium-binding protein	SDF4	56.194	8.63744
Heme-binding protein 2	HEBP2	56.0727	4.62533
N-acetyl-D-glucosamine kinase	NAGK	55.9616	11.6495
Dipeptidyl peptidase 4	DPP4	55.3159	13.7005
Ganglioside GM2 activator	GM2A	54.8922	16.4186
Choline transporter-like protein 4	SLC44A4	54.7549	16.8707
Hemoglobin subunit beta	HBB	52.6394	4.22086
Carbonic anhydrase 2	CA2	50.4823	4.3205
Calcium and integrin-binding protein 1	CIB1	50.3853	10.1419
Protein CutA	CUTA	50.2891	11.4934
Fructose-bisphosphate aldolase C	ALDOC	50.1892	8.09427
Protein S100-P	S100P	50.0177	36.6813
Actin-related protein 2/3 complex subunit 1B	ARPC1B	49.6915	3.39714
Grancalcin	GCA	49.4846	2.53988
Drebrin-like protein	DBNL	49.0748	10.7718
Zyxin	ZYX	48.4211	12.6186
SH3 domain-binding glutamic acid-rich-like protein 3	SH3BGRL3	48.0747	8.84353
Tissue alpha-L-fucosidase	FUCA1	47.4934	4.49718
Deoxynucleoside triphosphate triphosphohydrolase SAMHD1	SAMHD1	47.3071	5.19053
Costars family protein ABRACL	ABRACL	46.0347	6.53876
Dickkopf-related protein 3	DKK3	44.6683	9.60547
Tubulin alpha-1C chain	TUBA1C	44.3327	6.90457
RuvB-like 1	RUVBL1	44.2398	2.44589
Polypeptide N-acetylgalactosaminyltransferase 5	GALNT5	44.0252	13.702
Glycogen phosphorylase, liver form	PYGL	43.2595	2.40633
AP-1 complex subunit beta-1	AP1B1	43.1369	7.13877
Cystatin-C	CST3	42.6113	11.8335
Prostasin	PRSS8	42.6087	5.37095
Myosin-14	MYH14	42.2967	15.711
Advanced glycosylation end product-specific receptor	AGER	42.1019	13.7386
Anterior gradient protein 3	AGR3	42.0936	5.6256
Basement membrane-specific heparan sulfate proteoglycan core protein	HSPG2	41.4397	18.5301
BH3-interacting domain death agonist	BID	41.2053	13.4108
Osteoclast-stimulating factor 1	OSTF1	41.0304	1.88546
Epidermal growth factor receptor kinase substrate 8-like protein 2	EPS8L2	40.9833	20.4201
Pigment epithelium-derived factor	SERPINF1	40.1077	3.5812
Glycogen phosphorylase, brain form	PYGB	39.9526	13.9754
Plectin	PLEC	39.8008	17.8784
Tubulin alpha-4A chain	TUBA4A	39.3654	6.85456
Ras-related protein Rab-1B	RAB1B	38.8752	11.0831
Heat shock protein beta-1	HSPB1	37.3827	22.8606
Histone H2B type 2-E	HIST2H2BE	37.2089	5.04643
Proteolipid protein 2	PLP2	37.0957	2.73027
EH domain-containing protein 1	EHD1	36.1036	4.22112
Nucleoside diphosphate kinase A	NME1	36.004	5.35464
Gastricsin	PGC	35.7144	27.8968
G-protein coupled receptor family C group 5 member C	GPRC5C	34.5082	3.64639
Gamma-glutamyl hydrolase	GGH	34.183	8.93744
Leucine-rich alpha-2-glycoprotein	LRG1	33.861	14.6573
Histone H2A type 1-C	HIST1H2AC	33.6711	7.7216
Gamma-glutamyltransferase 5	GGT5	33.4349	7.37685
Glutaredoxin-1	GLRX	33.0673	9.19903
Ribonuclease inhibitor	RNH1	32.8781	11.4261
Keratin, type I cytoskeletal 10	KRT10	32.8217	3.15847
UPF0764 protein C16orf89	C16orf89	32.6312	17.8
Hypoxanthine-guanine phosphoribosyltransferase	HPRT1	32.4149	2.37358
Beta-hexosaminidase subunit alpha	HEXA	32.2987	5.36947
EF-hand domain-containing protein D2	EFHD2	31.2403	5.20776
Histone H2B type 1-K	HIST1H2BK	31.224	3.18266
Brain-specific angiogenesis inhibitor 1-associated protein 2	BAIAP2	31.2065	11.3819
RuvB-like 2	RUVBL2	30.0788	8.00524
CD97 antigen	CD97	29.4285	2.74703
Perilipin-3	PLIN3	29.2251	3.67929
Actin, aortic smooth muscle	ACTA2	28.8526	9.74197
Procollagen C-endopeptidase enhancer 1	PCOLCE	28.5501	21.7536
Creatine kinase B-type	CKB	28.3034	8.61467
Hemoglobin subunit gamma-1	HBG1	28.2724	22.0794
Dipeptidyl peptidase 3	DPP3	27.7564	3.21491
Mesothelin	MSLN	27.0223	14.3484
Golgi-associated plant pathogenesis-related protein 1	GLIPR2	26.874	5.80716
Haptoglobin	HP	26.7451	22.4988
Alpha-1-antichymotrypsin	SERPINA3	26.7376	12.5112
Xaa-Pro dipeptidase	PEPD	26.1884	5.80295
IgGFc-binding protein	FCGBP	25.8888	0.597773
Retinal dehydrogenase 1	ALDH1A1	25.8739	9.36721
Macrophage-capping protein	CAPG	24.8268	7.4485
Apolipoprotein E	APOE	24.7685	9.26133
Fructose-1,6-bisphosphatase 1	FBP1	24.5774	7.64338
Guanine nucleotide-binding protein subunit alpha-11	GNA11	24.2902	6.02369
Folate receptor alpha	FOLR1	24.1059	15.7634
HLA class II histocompatibility antigen, DR alpha chain	HLA-DRA	23.4342	10.2338
Chloride intracellular channel protein 5	CLIC5	23.3243	20.8392
Na(+)/H(+) exchange regulatory cofactor NHE-RF1	SLC9A3R1	22.6295	1.09215
Tetraspanin-1	TSPAN1	22.4748	8.31826
Phospholipid transfer protein	PLTP	21.953	5.6726
Histone H1.2	HIST1H1C	21.6338	6.21397
Flavin reductase (NADPH)	BLVRB	21.6241	3.81542
Follistatin-related protein 3	FSTL3	21.5333	3.46636
Pulmonary surfactant-associated protein A2	SFTPA2	21.0063	2.55448
Filamin-C	FLNC	20.8446	7.04437
Proteasome subunit alpha type-2	PSMA2	20.2703	2.69594
Alpha-1-acid glycoprotein 2	ORM2	20.0501	16.8383
Acid sphingomyelinase-like phosphodiesterase 3b	SMPDL3B	19.246	9.05416
Inter-alpha-trypsin inhibitor heavy chain H2	ITIH2	19.1732	19.3321
Histone H2A.J	H2AFJ	19.0766	0.915094
Tubulin polymerization-promoting protein family member 3	TPPP3	18.4783	2.567
Protein S100-A4	S100A4	18.44	11.1029
Alkaline phosphatase, tissue-nonspecific isozyme	ALPL	18.4168	16.676
Delta(3,5)-Delta(2,4)-dienoyl-CoA isomerase, mitochondrial	ECH1	17.6648	5.60182
Biotinidase	BTD	17.3884	2.88757
Tyrosine-protein phosphatase non-receptor type 6	PTPN6	16.9115	1.3101
Glia maturation factor gamma	GMFG	16.4688	3.99016
Rho-related GTP-binding protein RhoG	RHOG	16.3074	2.76602
6-phosphogluconolactonase	PGLS	16.1358	7.19565
Pulmonary surfactant-associated protein D	SFTPD	15.3401	10.2405
Syntaxin-binding protein 2	STXBP2	15.2066	2.71524
Sushi domain-containing protein 2	SUSD2	15.0276	7.80118
Plastin-2	LCP1	14.5375	1.89653
Lysosomal alpha-glucosidase	GAA	14.507	5.64065
Epiplakin	EPPK1	14.2637	5.75324
Ribosyldihydronicotinamide dehydrogenase [quinone]	NQO2	14.1603	1.26988
Eukaryotic initiation factor 4A-I	EIF4A1	14.0883	5.63875
Thymidine phosphorylase	TYMP	13.983	4.57895
Growth arrest-specific protein 6	GAS6	13.8728	8.71329
Ribonuclease T2	RNASET2	13.7322	1.80926
Vascular non-inflammatory molecule 2	VNN2	13.5118	9.56092
Complement factor B	CFB	13.4446	8.23453
Protein S100-A9	S100A9	13.0775	6.66617
Proteasome subunit alpha type-6	PSMA6	13.0642	1.92125
Fatty acid-binding protein, epidermal	FABP5	12.6254	3.99268
Cartilage acidic protein 1	CRTAC1	12.5911	6.0758
Dipeptidyl peptidase 2	DPP7	12.5839	4.22381
Histone H2B type 1-D	HIST1H2BD	11.4448	3.16921
Antileukoproteinase	SLPI	11.2871	6.83979
Glypican-1	GPC1	11.0569	4.40568
Histone H2AX	H2AFX	10.9067	2.34548
Scavenger receptor cysteine-rich type 1 protein M130	CD163	10.6064	2.43419
Retinol-binding protein 4	RBP4	10.2776	7.65458
Prominin-1	PROM1	9.94837	5.47973
Hemoglobin subunit alpha	HBA1	9.9	2.60696
Mimecan	OGN	9.78465	2.99437
14-3-3 protein sigma	SFN	9.77552	0.797432
Serine/threonine-protein phosphatase CPPED1	CPPED1	9.61661	2.71161
Putative heat shock 70 kDa protein 7	HSPA7	9.24051	10.2524
Keratin, type I cytoskeletal 15	KRT15	9.02451	1.59637
Aminopeptidase N	ANPEP	8.19621	2.21073
Tubulin beta-2B chain	TUBB2B	7.67453	2.60935
Matrix metalloproteinase-9	MMP9	7.35372	5.17855
Polymeric immunoglobulin receptor	PIGR	7.32016	5.55209
Cytochrome b-245 heavy chain	CYBB	6.59138	2.1379
Calcyphosin	CAPS	6.56321	3.13982
Tubulin beta-2A chain	TUBB2A	6.37135	0.806787
Heat shock-related 70 kDa protein 2	HSPA2	6.32627	1.76376
Apolipoprotein C-I	APOC1	6.28545	0.73391
Putative heat shock protein HSP 90-beta 2	HSP90AB2P	6.10707	2.57033
Aldehyde dehydrogenase family 3 member B1	ALDH3B1	5.70875	3.65521
Mucin-4	MUC4	5.63134	1.57502
Heparin cofactor 2	SERPIND1	5.47	2.10252
Lactotransferrin	LTF	5.41104	5.4375
Actin, gamma-enteric smooth muscle	ACTG2	5.40053	2.56722
Monocyte differentiation antigen CD14	CD14	5.15802	0.92067
Heat shock 70 kDa protein 1-like	HSPA1L	4.95514	2.41587
Intercellular adhesion molecule 5	ICAM5	4.91617	2.06948
Beta-enolase	ENO3	4.76434	0.321701
Receptor-type tyrosine-protein phosphatase C	PTPRC	4.69287	0.639786
Integrin beta-2	ITGB2	4.29488	0.306042
Fermitin family homolog 3	FERMT3	ND
Neutrophil cytosol factor 2	NCF2	ND
Keratin, type II cytoskeletal 5	KRT5	ND
Ras-related C3 botulinum toxin substrate 3	RAC3	ND
Serum amyloid A-2 protein	SAA2	ND
Complement C4-B	C4B	ND
Neurofilament heavy polypeptide	NEFH	ND
Serum amyloid A-1 protein	SAA1	ND
Complement component C6	C6	ND
Pejvakin	DFNB59	ND
Extracellular superoxide dismutase [Cu-Zn]	SOD3	ND
Complement factor D	CFD	ND
Complement C1q subcomponent subunit C	C1QC	ND
Uteroglobin	SCGB1A1	ND
Alpha-2-antiplasmin	SERPINF2	ND
Kallikrein-10	KLK10	ND
Apoptosis-associated speck-like protein containing a CARD	PYCARD	ND
Keratin, type II cytoskeletal 6A	KRT6A	ND
Allograft inflammatory factor 1	AIF1	ND
Protein S100-A8	S100A8	ND
Putative heat shock protein HSP 90-beta-3	HSP90AB3P	ND
Poly(rC)-binding protein 3	PCBP3	ND
Mucin-5B	MUC5B	ND
Putative tubulin-like protein alpha-4B	TUBA4B	ND
Coagulation factor XIII A chain	F13A1	ND
Lymphocyte-specific protein 1	LSP1	ND
V-set and immunoglobulin domain-containing protein 4	VSIG4	ND
Kallikrein-11	KLK11	ND
Keratin, type I cytoskeletal 17	KRT17	ND
Protein AMBP	AMBP	ND
Fibrinogen gamma chain	FGG	ND
ADP-ribosyl cyclase/cyclic ADP-ribose hydrolase 2	BST1	ND
Complement C4-A	C4A	ND
Protein FAM3D	FAM3D	ND
Ras-related C3 botulinum toxin substrate 2	RAC2	ND
Complement C1q subcomponent subunit B	C1QB	ND
Phosphatidylethanolamine-binding protein 4	PEBP4	ND
Band 3 anion transport protein	SLC4A1	ND
D-dopachrome decarboxylase	DDT	ND
Keratin, type II cytoskeletal 4	KRT4	ND
Fibrinogen alpha chain	FGA	ND
Alpha-actinin-2	ACTN2	ND
Tubulin beta-3 chain	TUBB3	ND
Coronin-1A	CORO1A	ND
Angiotensinogen	AGT	ND
Tetranectin	CLEC3B	ND
Complement C2	C2	ND
Zymogen granule protein 16 homolog B	ZG16B	ND
Ig mu chain C region	IGHM	ND
Apolipoprotein D	APOD	ND
Serotransferrin	TF	ND
Histone H2B type 1-C/E/F/G/I	HIST1H2BC	ND
Integrin alpha-M	ITGAM	ND
Serum albumin	ALB	ND
Histone H2A type 1	HIST1H2AG	ND
Histone H2B type 2-F	HIST2H2BF	ND
Cystatin-M	CST6	ND
Small integral membrane protein 22	SMIM22	ND
Trefoil factor 3	TFF3	ND
Properdin	CFP	ND
Hemoglobin subunit epsilon	HBE1	ND
Complement factor H-related protein 1	CFHR1	ND
Prostaglandin-H2 D-isomerase	PTGDS	ND
Myeloperoxidase	MPO	ND
Lysozyme C	LYZ	ND
Histone H2A type 2-A	HIST2H2AA3	ND
Actin, alpha cardiac muscle 1	ACTC1	ND
Hemopexin	HPX	ND
Neutrophil collagenase	MMP8	ND
BPI fold-containing family B member 1	BPIFB1	ND
Antithrombin-III	SERPINC1	ND
Bile salt-activated lipase	CEL	ND
Histone H2B type 1-J	HIST1H2BJ	ND
Histone H2A type 3	HIST3H2A	ND
Macrophage mannose receptor 1	MRC1	ND
Beta-2-glycoprotein 1	APOH	ND
Arginase-1	ARG1	ND
Histone H1.3	HIST1H1D	ND
Macrophage migration inhibitory factor	MIF	ND
Hemoglobin subunit zeta	HBZ	ND
Histone H1.4	HIST1H1E	ND
Tubulin beta-4A chain	TUBB4A	ND
Keratin, type I cytoskeletal 13	KRT13	ND
Myeloid cell nuclear differentiation antigen	MNDA	ND
Histone H2B type 1-N	HIST1H2BN	ND
Keratin, type I cytoskeletal 14	KRT14	ND
Eosinophil peroxidase	EPX	ND
Spectrin beta chain, non-erythrocytic 4	SPTBN4	ND
BPI fold-containing family A member 1	BPIFA1	ND
Glial fibrillary acidic protein	GFAP	ND
Olfactomedin-4	OLFM4	ND
Keratin, type I cytoskeletal 16	KRT16	ND
Hexokinase-3	HK3	ND
Insulin-like growth factor-binding protein 7	IGFBP7	ND
Lipopolysaccharide-binding protein	LBP	ND
Beta-actin-like protein 2	ACTBL2	ND
Neutrophil elastase	ELANE	ND
Alpha-1B-glycoprotein	A1BG	ND
Bactericidal permeability-increasing protein	BPI	ND
Keratin, type II cytoskeletal 1	KRT1	ND
Apolipoprotein B-100	APOB	ND
Putative heat shock protein HSP 90-alpha A4	HSP90AA4P	ND
Proteasome subunit alpha type-2	PSMA2	ND
Secretoglobin family 3A member 1	SCGB3A1	ND
Zinc-alpha-2-glycoprotein	AZGP1	ND
Chitotriosidase-1	CHIT1	ND
Prolactin-inducible protein	PIP	ND
Histone H2B type 1-H	HIST1H2BH	ND
Inter-alpha-trypsin inhibitor heavy chain H4	ITIH4	ND
Mucin-16	MUC16	ND
Carbonic anhydrase 1	CA1	ND
Keratin, type II cytoskeletal 78	KRT78	ND
Hemoglobin subunit delta	HBD	ND
Transcobalamin-1	TCN1	ND
Histone H2A type 2-C	HIST2H2AC	ND
Transthyretin	TTR	ND
Ig gamma-1 chain C region	IGHG1	ND
Resistin	RETN	ND
Azurocidin	AZU1	ND
Tubulin alpha-8 chain	TUBA8	ND
Inter-alpha-trypsin inhibitor heavy chain H3	ITIH3	ND
Protein-arginine deiminase type-4	PADI4	ND
Vitamin D-binding protein	GC	ND
