# Supplementary material for: Composition and origin of lung fluid proteome in premature infants and relationship to respiratory outcome
Source: PLoS One. 2020 Dec 10;15(12):e0243168. doi: 10.1371/journal.pone.0243168 (PMC7728257; doi:10.1371/journal.pone.0243168)
Supplement: S3 Table — GO categories for TA proteins with detectable mRNA in fetal lung. p values <0.05 with Bonferonni correction. (XLSX) [file pone.0243168.s004.xlsx]

## Sheet: Sheet1
S3 Table. Gene ontology cellular component categories for TA proteins.
GO Cellular Component	GO Proteins (#)	TA Proteins (#)	Expected Proteins (#)	Fold Enrichment	p value
Extracellular Exosome	2095	488	63.62	7.67	0
Extracellular Vesicle	2115	488	64.23	7.6	0
Extracellular Organelle	2117	488	64.29	7.59	0
Unclassified	2316	2	70.33	0.03	0
Extracellular Space	3305	523	100.37	5.21	1.98e-283
Extracellular Region Part	3492	523	106.04	4.93	2.47e-272
Vesicle	3784	531	114.91	4.62	2.39e-266
Extracellular Region	4302	541	130.64	4.14	1.52e-252
Membrane-Bounded Organelle	12366	603	375.53	1.61	3e-89
Secretory Granule	835	181	25.36	7.14	3.18e-89
Cytoplasmic Part	9645	538	292.9	1.84	2.58e-84
Cytoplasmic Vesicle	2290	268	69.54	3.85	5.61e-83
Intracellular Vesicle	2293	268	69.63	3.85	7.37e-83
Secretory Vesicle	987	185	29.97	6.17	4.12e-82
Cytoplasmic Vesicle Lumen	336	122	10.2	11.96	3.75e-79
Vesicle Lumen	337	122	10.23	11.92	4.99e-79
Organelle	13454	612	408.57	1.5	5.85e-79
Secretory Granule Lumen	320	114	9.72	11.73	7.68e-73
Cytoplasm	11500	566	349.23	1.62	9.9e-72
Cytoplasmic Vesicle Part	1475	203	44.79	4.53	8.03e-70
Cell-Substrate Junction	411	105	12.48	8.41	9.97e-55
Focal Adhesion	404	104	12.27	8.48	1.96e-54
Cell-Substrate Adherens Junction	407	104	12.36	8.41	3.6e-54
Intracellular Organelle Part	9187	479	278.99	1.72	3.3e-53
Endomembrane System	4432	319	134.59	2.37	4.04e-53
Anchoring Junction	554	116	16.82	6.9	4.69e-53
Organelle Part	9481	485	287.92	1.68	6.34e-52
Adherens Junction	538	113	16.34	6.92	1.13e-51
Cytosol	5073	335	154.06	2.17	2.02e-48
Ficolin-1-Rich Granule	185	71	5.62	12.64	1.11e-45
Ficolin-1-Rich Granule Lumen	124	61	3.77	16.2	6.75e-44
Intracellular Organelle Lumen	5224	323	158.64	2.04	1.2e-39
Organelle Lumen	5224	323	158.64	2.04	1.2e-39
Membrane-Enclosed Lumen	5224	323	158.64	2.04	1.2e-39
Intracellular Part	14423	583	438	1.33	7.06e-39
Intracellular Organelle	12628	543	383.49	1.42	9.32e-39
Cell Junction	1276	142	38.75	3.66	2.2e-36
Intracellular	14700	585	446.41	1.31	2.35e-36
Vacuolar Lumen	170	55	5.16	10.65	1.27e-31
Myelin Sheath	163	53	4.95	10.71	1.77e-30
Lysosome	670	94	20.35	4.62	1.41e-29
Lytic Vacuole	671	94	20.38	4.61	1.56e-29
Cell	17032	618	517.22	1.19	1.9e-29
Cell Part	17005	617	516.41	1.19	5.6e-29
Vacuole	772	95	23.44	4.05	6.34e-26
Vacuolar Part	557	79	16.91	4.67	1.23e-24
Melanosome	105	40	3.19	12.54	1.29e-24
Pigment Granule	105	40	3.19	12.54	1.29e-24
Azurophil Granule	154	45	4.68	9.62	6.42e-24
Primary Lysosome	154	45	4.68	9.62	6.42e-24
Actin Cytoskeleton	490	73	14.88	4.91	1e-23
Cytoskeleton	2168	163	65.84	2.48	1.46e-23
Intracellular Non-Membrane-Bounded Organelle	4196	247	127.42	1.94	1.98e-23
Non-Membrane-Bounded Organelle	4203	247	127.64	1.94	2.2e-23
Blood Microparticle	143	43	4.34	9.9	3.5e-23
Azurophil Granule Lumen	90	35	2.73	12.81	1.56e-21
Tertiary Granule	164	41	4.98	8.23	1.92e-19
Cytoskeletal Part	1673	129	50.81	2.54	2.34e-18
Protein-Containing Complex	5387	274	163.59	1.67	1.79e-17
Intracellular Membrane-Bounded Organelle	10850	445	329.49	1.35	9.4e-17
Supramolecular Polymer	965	89	29.3	3.04	2.83e-16
Supramolecular Complex	966	89	29.34	3.03	3.01e-16
Tertiary Granule Lumen	55	25	1.67	14.97	3.85e-16
Collagen-Containing Extracellular Matrix	258	45	7.83	5.74	4.31e-16
Supramolecular Fiber	958	88	29.09	3.02	5.87e-16
Extracellular Matrix	433	57	13.15	4.33	1e-15
Endocytic Vesicle	297	47	9.02	5.21	2.17e-15
Endoplasmic Reticulum Lumen	300	47	9.11	5.16	3.09e-15
Whole Membrane	1635	118	49.65	2.38	1.52e-14
Lysosomal Lumen	94	28	2.85	9.81	2.43e-14
Cell Periphery	5695	273	172.94	1.58	9.03e-14
Perinuclear Region Of Cytoplasm	690	67	20.95	3.2	1.24e-12
Specific Granule	160	32	4.86	6.59	2.38e-12
Platelet Alpha Granule	91	25	2.76	9.05	6.33e-12
Cell Leading Edge	394	48	11.96	4.01	9.62e-12
Platelet Alpha Granule Lumen	67	22	2.03	10.81	1.33e-11
Membrane Region	315	42	9.57	4.39	3.2e-11
Membrane Raft	304	41	9.23	4.44	4.66e-11
Membrane Microdomain	304	41	9.23	4.44	4.66e-11
Membrane	9712	392	294.93	1.33	5.03e-11
Polymeric Cytoskeletal Fiber	736	66	22.35	2.95	6.76e-11
Cell Projection	2141	130	65.02	2	1.11e-10
Plasma Membrane	5575	257	169.3	1.52	1.99e-10
Ruffle	167	30	5.07	5.92	2.17e-10
Vesicle Membrane	776	67	23.57	2.84	2.22e-10
Specific Granule Lumen	62	20	1.88	10.62	2.9e-10
Brush Border	102	24	3.1	7.75	4.05e-10
Cytoplasmic Vesicle Membrane	755	65	22.93	2.83	5.94e-10
Cell Cortex	307	39	9.32	4.18	1.09e-09
Endoplasmic Reticulum	1888	116	57.33	2.02	1.53e-09
Cortical Cytoskeleton	110	24	3.34	7.18	1.65e-09
Secretory Granule Membrane	300	38	9.11	4.17	2.34e-09
Phagocytic Vesicle	125	25	3.8	6.59	2.99e-09
Plasma Membrane Bounded Cell Projection	2074	122	62.98	1.94	7.72e-09
Cluster Of Actin-Based Cell Projections	151	26	4.59	5.67	2.13e-08
Cell Cortex Part	179	28	5.44	5.15	2.66e-08
Endocytic Vesicle Lumen	18	12	0.55	21.95	2.92e-08
Cell-Cell Junction	452	45	13.73	3.28	3.9e-08
Cytoplasmic Region	492	47	14.94	3.15	5.11e-08
Cortical Actin Cytoskeleton	80	19	2.43	7.82	1.07e-07
Side Of Membrane	585	51	17.77	2.87	1.53e-07
Actin Filament	105	21	3.19	6.59	1.75e-07
Cell Surface	883	64	26.81	2.39	9.79e-07
Cell Projection Membrane	337	35	10.23	3.42	2.39e-06
Proteasome Core Complex	23	11	0.7	15.75	2.92e-06
Cytosolic Part	257	30	7.8	3.84	3.07e-06
Plasma Membrane Region	1178	76	35.77	2.12	3.44e-06
Proteasome Complex	69	16	2.1	7.64	4.53e-06
Endopeptidase Complex	70	16	2.13	7.53	5.42e-06
Chaperone Complex	19	10	0.58	17.33	7.86e-06
Neuron Part	1714	97	52.05	1.86	9.68e-06
Endoplasmic Reticulum Part	1340	81	40.69	1.99	1.81e-05
Cop9 Signalosome	37	12	1.12	10.68	1.86e-05
Contractile Fiber	231	27	7.01	3.85	1.91e-05
Ruffle Membrane	92	17	2.79	6.08	2.87e-05
Endosome	894	61	27.15	2.25	2.89e-05
Lamellipodium	189	24	5.74	4.18	2.94e-05
Synapse	1176	73	35.71	2.04	3.01e-05
Plasma Membrane Part	2881	140	87.49	1.6	4.08e-05
Sarcolemma	135	20	4.1	4.88	4.58e-05
Neuron Projection	1305	78	39.63	1.97	5.18e-05
Contractile Fiber Part	214	25	6.5	3.85	6.63e-05
Leading Edge Membrane	169	22	5.13	4.29	7.66e-05
Myofibril	217	25	6.59	3.79	8.48e-05
Plasma Membrane Bounded Cell Projection Part	1439	83	43.7	1.9	8.57e-05
Cell Projection Part	1439	83	43.7	1.9	8.57e-05
Apical Part Of Cell	379	34	11.51	2.95	0.000113
Nucleus	7298	288	221.62	1.3	0.000145
Basement Membrane	92	16	2.79	5.73	0.000156
Golgi Apparatus	1543	86	46.86	1.84	0.000157
Actin Filament Bundle	68	14	2.07	6.78	0.000158
Integral Component Of Membrane	5488	109	166.66	0.65	0.000165
Proteasome Core Complex, Alpha-Subunit Complex	9	7	0.27	25.61	0.00024
Peptidase Complex	96	16	2.92	5.49	0.000262
Actin-Based Cell Projection	199	23	6.04	3.81	0.000271
Ribonucleoprotein Complex	873	57	26.51	2.15	0.000354
Endoplasmic Reticulum-Golgi Intermediate Compartment	126	18	3.83	4.7	0.000361
Nuclear Part	4490	193	136.35	1.42	0.000375
Actomyosin	74	14	2.25	6.23	0.000394
Lysosomal Membrane	345	31	10.48	2.96	0.00041
Filopodium	100	16	3.04	5.27	0.000429
Lytic Vacuole Membrane	346	31	10.51	2.95	0.000435
Chaperonin-Containing T-Complex	11	7	0.33	20.96	0.000633
Arp2/3 Protein Complex	12	7	0.36	19.21	0.000977
Bounding Membrane Of Organelle	2068	103	62.8	1.64	0.00172
Cell Body	551	40	16.73	2.39	0.00194
Zona Pellucida Receptor Complex	8	6	0.24	24.7	0.00222
Glutamatergic Synapse	344	29	10.45	2.78	0.00324
Intrinsic Component Of Membrane	5647	120	171.49	0.7	0.0047
Axon	597	41	18.13	2.26	0.00522
Apical Plasma Membrane	316	27	9.6	2.81	0.00572
Coated Vesicle	285	25	8.65	2.89	0.00849
Sarcomere	196	20	5.95	3.36	0.00953
Golgi Lumen	101	14	3.07	4.56	0.0105
Costamere	19	7	0.58	12.13	0.0107
Vacuolar Membrane	402	31	12.21	2.54	0.0109
Stress Fiber	61	11	1.85	5.94	0.0112
Contractile Actin Filament Bundle	61	11	1.85	5.94	0.0112
Organelle Membrane	2936	131	89.16	1.47	0.0118
Podosome	29	8	0.88	9.08	0.0139
Nuclear Periphery	137	16	4.16	3.85	0.0173
Midbody	172	18	5.22	3.45	0.0199
Cytoplasmic Side Of Membrane	176	18	5.34	3.37	0.0265
Microtubule Cytoskeleton	1191	64	36.17	1.77	0.0294
Cell-Cell Adherens Junction	112	14	3.4	4.12	0.0302
F-Actin Capping Protein Complex	8	5	0.24	20.58	0.0327
Clathrin-Coated Vesicle	181	18	5.5	3.27	0.0373
Basolateral Plasma Membrane	217	20	6.59	3.03	0.0373
Immunological Synapse	34	8	1.03	7.75	0.0375
Axon Part	373	28	11.33	2.47	0.0432
Endocytic Vesicle Membrane	166	17	5.04	3.37	0.0442
