# Supplementary material for: Composition and origin of lung fluid proteome in premature infants and relationship to respiratory outcome
Source: PLoS One. 2020 Dec 10;15(12):e0243168. doi: 10.1371/journal.pone.0243168 (PMC7728257; doi:10.1371/journal.pone.0243168)
Supplement: S4 Table — GO categories for TA proteins with detectable mRNA in fetal lung. p values <0.05 with Bonferonni correction. (XLSX) [file pone.0243168.s005.xlsx]

## Sheet: Sheet1
S4 Table. Biological process of TA proteins by Gene Ontology
GO Biological Process	GO Proteins	TA Proteins	Expected Proteins	Fold Enrichment	P value
Unclassified	3334	7	101.25	0.07	0
regulated exocytosis	691	170	20.98	8.1	7.88e-90
exocytosis	777	171	23.6	7.25	8.52e-84
neutrophil degranulation	483	141	14.67	9.61	3.35e-81
neutrophil mediated immunity	494	142	15	9.47	4.44e-81
neutrophil activation involved in immune response	487	141	14.79	9.53	8.46e-81
neutrophil activation	495	141	15.03	9.38	5.26e-80
granulocyte activation	500	141	15.18	9.29	1.63e-79
myeloid leukocyte mediated immunity	515	142	15.64	9.08	4.91e-79
leukocyte degranulation	505	141	15.34	9.19	4.96e-79
secretion by cell	970	181	29.46	6.14	5.1e-79
myeloid cell activation involved in immune response	517	141	15.7	8.98	6.93e-78
vesicle-mediated transport	1892	239	57.46	4.16	3.39e-77
secretion	1085	187	32.95	5.68	6.41e-77
myeloid leukocyte activation	569	143	17.28	8.28	4.59e-75
leukocyte mediated immunity	759	158	23.05	6.85	1.38e-73
leukocyte activation involved in immune response	611	145	18.55	7.81	2.34e-73
cell activation involved in immune response	615	145	18.68	7.76	4.98e-73
immune effector process	1059	177	32.16	5.5	2.64e-70
cell activation	1035	173	31.43	5.5	1.8e-68
leukocyte activation	892	156	27.09	5.76	3.45e-63
transport	4399	326	133.59	2.44	4.36e-57
establishment of localization	4513	329	137.05	2.4	3.46e-56
response to stimulus	8254	457	250.66	1.82	1.73e-55
immune system process	2632	245	79.93	3.07	5.27e-55
immune response	1783	198	54.15	3.66	6e-53
localization	5554	356	168.66	2.11	2.46e-49
cellular process	15068	598	457.58	1.31	9.38e-40
response to stress	3382	239	102.7	2.33	2.98e-33
regulation of biological quality	3831	255	116.34	2.19	3.02e-32
response to organic substance	2840	211	86.24	2.45	5.19e-31
cellular response to chemical stimulus	2735	205	83.06	2.47	1.85e-30
regulation of cellular component organization	2453	189	74.49	2.54	7.08e-29
interspecies interaction between organisms	709	95	21.53	4.41	1e-27
symbiont process	664	92	20.16	4.56	1.03e-27
response to chemical	4284	261	130.1	2.01	4.87e-27
positive regulation of biological process	5912	319	179.53	1.78	2.29e-26
cellular component organization	5475	299	166.26	1.8	1.6e-24
cellular response to organic substance	2226	169	67.6	2.5	3.18e-24
cellular component organization or biogenesis	5650	301	171.58	1.75	7.38e-23
regulation of localization	2627	183	79.78	2.29	1.34e-22
regulation of biological process	11442	480	347.47	1.38	1.61e-22
viral process	589	79	17.89	4.42	2e-22
biological regulation	12111	497	367.78	1.35	3.66e-22
organonitrogen compound metabolic process	5518	292	167.57	1.74	2.87e-21
response to wounding	560	75	17.01	4.41	4.47e-21
positive regulation of cellular component organization	1201	112	36.47	3.07	6.9e-21
platelet degranulation	128	39	3.89	10.03	3.16e-20
positive regulation of cellular process	5217	277	158.43	1.75	8.95e-20
wound healing	470	66	14.27	4.62	3.76e-19
cellular response to stimulus	6365	315	193.29	1.63	4.53e-19
cytoskeleton organization	1070	101	32.49	3.11	8.9e-19
multi-organism process	2354	162	71.49	2.27	1.03e-18
regulation of catalytic activity	2244	157	68.15	2.3	1.48e-18
endocytosis	653	76	19.83	3.83	4.94e-18
regulation of organelle organization	1240	108	37.66	2.87	7.64e-18
protein folding	220	45	6.68	6.74	1.07e-17
import into cell	720	79	21.86	3.61	1.92e-17
regulation of proteolysis	790	83	23.99	3.46	2.08e-17
actin filament-based process	545	68	16.55	4.11	2.89e-17
supramolecular fiber organization	443	61	13.45	4.53	4.47e-17
regulation of molecular function	3149	191	95.63	2	6.64e-17
catabolic process	1955	140	59.37	2.36	9.73e-17
positive regulation of organelle organization	597	70	18.13	3.86	1.66e-16
actin cytoskeleton organization	473	62	14.36	4.32	1.97e-16
regulation of immune system process	1531	119	46.49	2.56	2.84e-16
cofactor metabolic process	494	63	15	4.2	3.37e-16
defense response	1269	106	38.54	2.75	3.52e-16
negative regulation of biological process	5084	261	154.39	1.69	6.93e-16
regulation of protein metabolic process	2773	172	84.21	2.04	1.41e-15
regulation of cellular process	10753	441	326.55	1.35	1.79e-15
regulation of immune response	1044	93	31.7	2.93	2.04e-15
cellular response to cytokine stimulus	931	87	28.27	3.08	2.16e-15
regulation of multicellular organismal process	2937	178	89.19	2	2.23e-15
positive regulation of immune system process	1050	93	31.89	2.92	2.89e-15
response to cytokine	1015	91	30.82	2.95	3.56e-15
cellular catabolic process	1718	125	52.17	2.4	4.38e-15
regulation of response to stimulus	4180	225	126.94	1.77	6.92e-15
organelle organization	3284	190	99.73	1.91	1.21e-14
cellular component assembly	2457	156	74.61	2.09	1.68e-14
negative regulation of cellular process	4545	237	138.02	1.72	2.11e-14
regulation of peptidase activity	417	55	12.66	4.34	2.41e-14
negative regulation of molecular function	1074	92	32.62	2.82	3.45e-14
positive regulation of transport	946	85	28.73	2.96	5.41e-14
organic substance catabolic process	1682	121	51.08	2.37	5.76e-14
regulation of supramolecular fiber organization	346	49	10.51	4.66	1.4e-13
negative regulation of catalytic activity	763	74	23.17	3.19	2.18e-13
regulation of transport	1785	123	54.21	2.27	5.23e-13
response to inorganic substance	532	60	16.16	3.71	5.51e-13
developmental process	5519	267	167.6	1.59	5.88e-13
regulation of endopeptidase activity	390	51	11.84	4.31	5.94e-13
regulation of cellular protein metabolic process	2519	154	76.5	2.01	6.87e-13
regulation of response to stress	1411	105	42.85	2.45	1.8e-12
negative regulation of protein metabolic process	1049	87	31.86	2.73	1.93e-12
regulation of cytoskeleton organization	515	58	15.64	3.71	1.99e-12
cellular component biogenesis	2668	159	81.02	1.96	2.22e-12
macromolecule catabolic process	993	84	30.16	2.79	2.35e-12
regulation of actin filament-based process	375	49	11.39	4.3	2.54e-12
regulation of cell death	1670	116	50.71	2.29	2.76e-12
positive regulation of immune response	767	72	23.29	3.09	2.96e-12
response to toxic substance	488	56	14.82	3.78	3.2e-12
multicellular organismal process	6718	305	204.01	1.5	3.41e-12
response to oxygen-containing compound	1476	107	44.82	2.39	4.14e-12
regulation of hydrolase activity	1253	96	38.05	2.52	5.4e-12
viral life cycle	167	33	5.07	6.51	7.13e-12
regulation of developmental process	2466	149	74.89	1.99	8.12e-12
positive regulation of multicellular organismal process	1667	115	50.62	2.27	8.48e-12
regulation of cellular component biogenesis	923	79	28.03	2.82	1.11e-11
cellular localization	2358	144	71.61	2.01	1.11e-11
actin filament organization	233	38	7.08	5.37	1.17e-11
post-translational protein modification	361	47	10.96	4.29	1.19e-11
regulation of actin filament organization	262	40	7.96	5.03	1.5e-11
negative regulation of cellular protein metabolic process	988	82	30	2.73	1.51e-11
interleukin-12-mediated signaling pathway	46	20	1.4	14.32	1.81e-11
cellular response to interleukin-12	46	20	1.4	14.32	1.81e-11
hemostasis	294	42	8.93	4.7	2.32e-11
innate immune response	708	67	21.5	3.12	2.41e-11
pyridine-containing compound metabolic process	119	28	3.61	7.75	2.55e-11
regulation of cell adhesion	655	64	19.89	3.22	2.68e-11
response to endogenous stimulus	1409	102	42.79	2.38	2.8e-11
positive regulation of response to stimulus	2312	141	70.21	2.01	2.96e-11
regulation of protein localization	963	80	29.24	2.74	3.32e-11
response to interleukin-12	48	20	1.46	13.72	3.45e-11
regulation of protein polymerization	218	36	6.62	5.44	4.75e-11
regulation of body fluid levels	489	54	14.85	3.64	4.78e-11
regulation of defense response	758	69	23.02	3	5.29e-11
regulation of actin cytoskeleton organization	332	44	10.08	4.36	5.61e-11
regulation of cellular component size	378	47	11.48	4.09	5.71e-11
nicotinamide nucleotide metabolic process	113	27	3.43	7.87	5.8e-11
pyridine nucleotide metabolic process	113	27	3.43	7.87	5.8e-11
regulation of protein complex assembly	459	52	13.94	3.73	6.15e-11
blood coagulation	289	41	8.78	4.67	6.2e-11
coagulation	291	41	8.84	4.64	7.64e-11
anatomical structure development	5196	248	157.79	1.57	7.83e-11
positive regulation of molecular function	1735	115	52.69	2.18	1e-10
activation of immune response	552	57	16.76	3.4	1.14e-10
extracellular structure organization	359	45	10.9	4.13	1.69e-10
monosaccharide biosynthetic process	54	20	1.64	12.2	2.1e-10
regulation of cellular protein localization	514	54	15.61	3.46	3.1e-10
membrane organization	809	70	24.57	2.85	3.34e-10
system development	4270	213	129.67	1.64	3.42e-10
tissue development	1701	112	51.66	2.17	3.47e-10
biological adhesion	912	75	27.7	2.71	4.27e-10
regulation of actin polymerization or depolymerization	184	32	5.59	5.73	4.49e-10
coenzyme metabolic process	309	41	9.38	4.37	4.65e-10
regulation of actin filament length	185	32	5.62	5.7	5.12e-10
negative regulation of proteolysis	341	43	10.36	4.15	5.43e-10
negative regulation of cellular component organization	685	63	20.8	3.03	5.72e-10
negative regulation of peptidase activity	240	36	7.29	4.94	6.39e-10
response to drug	956	77	29.03	2.65	6.69e-10
negative regulation of endopeptidase activity	228	35	6.92	5.05	7.8e-10
extracellular matrix organization	315	41	9.57	4.29	8.26e-10
response to oxidative stress	378	45	11.48	3.92	8.91e-10
phagocytosis	316	41	9.6	4.27	9.08e-10
oxidoreduction coenzyme metabolic process	129	27	3.92	6.89	9.27e-10
regulation of anatomical structure morphogenesis	1001	78	30.4	2.57	1.77e-09
positive regulation of supramolecular fiber organization	195	32	5.92	5.4	1.83e-09
response to antibiotic	309	40	9.38	4.26	1.95e-09
regulation of anatomical structure size	506	52	15.37	3.38	2.08e-09
cellular response to toxic substance	196	32	5.95	5.38	2.08e-09
metabolic process	9885	394	300.19	1.31	2.1e-09
regulation of apoptotic signaling pathway	390	45	11.84	3.8	2.42e-09
regulation of programmed cell death	1549	103	47.04	2.19	2.93e-09
multicellular organism development	4838	230	146.92	1.57	3.01e-09
protein metabolic process	4414	215	134.04	1.6	3.11e-09
cell adhesion	906	73	27.51	2.65	3.28e-09
protein localization	2050	124	62.25	1.99	3.33e-09
protein-containing complex assembly	1557	103	47.28	2.18	3.5e-09
regulation of apoptotic process	1534	102	46.58	2.19	4.1e-09
protein-containing complex subunit organization	1835	115	55.72	2.06	4.35e-09
regulation of cellular component movement	937	74	28.45	2.6	4.47e-09
regulation of actin filament polymerization	165	29	5.01	5.79	5.5e-09
carbohydrate metabolic process	468	49	14.21	3.45	5.62e-09
regulation of metabolic process	6705	292	203.62	1.43	6.28e-09
chaperone-mediated protein folding	59	19	1.79	10.6	7.29e-09
response to external stimulus	2000	121	60.74	1.99	7.71e-09
regulation of establishment of protein localization	711	62	21.59	2.87	7.91e-09
homeostatic process	1556	102	47.25	2.16	1.07e-08
response to organic cyclic compound	869	70	26.39	2.65	1.09e-08
positive regulation of catalytic activity	1395	94	42.36	2.22	1.53e-08
positive regulation of cell adhesion	397	44	12.06	3.65	1.56e-08
monosaccharide metabolic process	200	31	6.07	5.1	1.66e-08
positive regulation of metabolic process	3484	178	105.8	1.68	1.73e-08
response to reactive oxygen species	187	30	5.68	5.28	1.74e-08
response to abiotic stimulus	1093	80	33.19	2.41	1.84e-08
cellular detoxification	92	22	2.79	7.87	1.85e-08
cellular developmental process	3650	184	110.84	1.66	2.01e-08
macromolecule localization	2366	135	71.85	1.88	2.03e-08
receptor-mediated endocytosis	275	36	8.35	4.31	2.37e-08
movement of cell or subcellular component	1469	97	44.61	2.17	2.59e-08
cytokine-mediated signaling pathway	619	56	18.8	2.98	2.82e-08
positive regulation of cellular protein localization	324	39	9.84	3.96	3.02e-08
establishment of localization in cell	1775	109	53.9	2.02	5.24e-08
positive regulation of cytoskeleton organization	216	31	6.56	4.73	9.78e-08
regulation of cell morphogenesis	477	47	14.49	3.24	1.18e-07
cell surface receptor signaling pathway	2360	132	71.67	1.84	1.2e-07
cellular protein localization	1496	96	45.43	2.11	1.31e-07
cell differentiation	3574	178	108.53	1.64	1.37e-07
regulation of cell migration	800	64	24.29	2.63	1.38e-07
organic substance metabolic process	9429	373	286.34	1.3	1.43e-07
carbohydrate biosynthetic process	127	24	3.86	6.22	1.44e-07
intracellular transport	1544	98	46.89	2.09	1.48e-07
signal transduction	4798	222	145.7	1.52	1.64e-07
cellular macromolecule localization	1505	96	45.7	2.1	1.65e-07
inflammatory response	466	46	14.15	3.25	1.85e-07
negative regulation of hydrolase activity	434	44	13.18	3.34	2.32e-07
positive regulation of establishment of protein localization	439	44	13.33	3.3	3.27e-07
regulation of cell motility	856	66	25.99	2.54	3.74e-07
establishment of protein localization	1528	96	46.4	2.07	3.77e-07
negative regulation of nitrogen compound metabolic process	2280	127	69.24	1.83	3.79e-07
small molecule metabolic process	1813	108	55.06	1.96	3.83e-07
cellular oxidant detoxification	88	20	2.67	7.48	4.1e-07
amide transport	1504	95	45.67	2.08	4.22e-07
nucleobase-containing small molecule metabolic process	668	56	20.29	2.76	4.38e-07
drug metabolic process	649	55	19.71	2.79	4.51e-07
positive regulation of developmental process	1325	87	40.24	2.16	4.62e-07
cell communication	5236	235	159.01	1.48	4.73e-07
regulation of protein processing	175	27	5.31	5.08	4.93e-07
carbohydrate catabolic process	112	22	3.4	6.47	5.25e-07
detoxification	112	22	3.4	6.47	5.25e-07
animal organ development	3083	158	93.62	1.69	5.33e-07
negative regulation of metabolic process	2775	146	84.27	1.73	5.45e-07
negative regulation of cellular metabolic process	2448	133	74.34	1.79	6.18e-07
regulation of protein maturation	177	27	5.38	5.02	6.2e-07
nitrogen compound metabolic process	8622	345	261.83	1.32	6.33e-07
regulation of locomotion	932	69	28.3	2.44	6.36e-07
cellular response to oxygen-containing compound	960	70	29.15	2.4	6.49e-07
regulation of cellular catabolic process	750	60	22.78	2.63	6.58e-07
NAD metabolic process	70	18	2.13	8.47	6.79e-07
positive regulation of protein polymerization	126	23	3.83	6.01	7.02e-07
regulation of cellular localization	879	66	26.69	2.47	7.21e-07
signaling	5121	230	155.51	1.48	8.68e-07
oxidation-reduction process	945	69	28.7	2.4	8.79e-07
generation of precursor metabolites and energy	401	41	12.18	3.37	8.88e-07
positive regulation of protein complex assembly	254	32	7.71	4.15	9.54e-07
NADH metabolic process	36	14	1.09	12.81	9.86e-07
protein refolding	22	12	0.67	17.96	1.02e-06
nucleobase-containing compound catabolic process	404	41	12.27	3.34	1.09e-06
cellular response to oxidative stress	226	30	6.86	4.37	1.18e-06
gluconeogenesis	45	15	1.37	10.98	1.26e-06
positive regulation of apoptotic signaling pathway	170	26	5.16	5.04	1.33e-06
regulation of macromolecule metabolic process	6213	266	188.68	1.41	1.4e-06
hexose metabolic process	157	25	4.77	5.24	1.41e-06
peptide transport	1476	92	44.82	2.05	1.54e-06
regulation of primary metabolic process	6126	263	186.03	1.41	1.56e-06
cell development	1564	96	47.5	2.02	1.57e-06
positive regulation of cellular component movement	501	46	15.21	3.02	1.7e-06
positive regulation of locomotion	520	47	15.79	2.98	1.73e-06
regulation of signal transduction	3116	157	94.63	1.66	2e-06
cellular aldehyde metabolic process	66	17	2	8.48	2.23e-06
cellular homeostasis	841	63	25.54	2.47	2.23e-06
positive regulation of cell migration	469	44	14.24	3.09	2.29e-06
cellular response to endogenous stimulus	1144	77	34.74	2.22	2.3e-06
regulation of catabolic process	866	64	26.3	2.43	2.47e-06
negative regulation of cell death	1016	71	30.85	2.3	2.53e-06
anatomical structure morphogenesis	2047	115	62.16	1.85	2.53e-06
hexose biosynthetic process	48	15	1.46	10.29	2.66e-06
antibiotic metabolic process	137	23	4.16	5.53	3.03e-06
positive regulation of protein metabolic process	1659	99	50.38	1.97	3.05e-06
protein transport	1452	90	44.09	2.04	3.25e-06
glucose metabolic process	113	21	3.43	6.12	3.49e-06
locomotion	1245	81	37.81	2.14	3.75e-06
positive regulation of cellular component biogenesis	515	46	15.64	2.94	3.88e-06
'de novo' protein folding	41	14	1.25	11.24	4e-06
entry into host cell	102	20	3.1	6.46	4.01e-06
entry into host	102	20	3.1	6.46	4.01e-06
entry into other organism involved in symbiotic interaction	102	20	3.1	6.46	4.01e-06
entry into cell of other organism involved in symbiotic interaction	102	20	3.1	6.46	4.01e-06
regulation of protein localization to membrane	181	26	5.5	4.73	4.46e-06
regulation of multicellular organismal development	1918	109	58.25	1.87	4.52e-06
regulation of response to external stimulus	816	61	24.78	2.46	4.78e-06
protein stabilization	168	25	5.1	4.9	4.99e-06
organic cyclic compound catabolic process	501	45	15.21	2.96	5.13e-06
carbohydrate derivative metabolic process	1095	74	33.25	2.23	5.29e-06
regulation of cytokine production	637	52	19.34	2.69	5.3e-06
hexose catabolic process	51	15	1.55	9.69	5.39e-06
positive regulation of macromolecule metabolic process	3236	160	98.27	1.63	5.4e-06
response to metal ion	375	38	11.39	3.34	5.49e-06
negative regulation of macromolecule metabolic process	2534	133	76.95	1.73	5.84e-06
monosaccharide catabolic process	61	16	1.85	8.64	5.99e-06
nucleotide metabolic process	582	49	17.67	2.77	6.55e-06
positive regulation of cell motility	487	44	14.79	2.98	6.78e-06
interaction with host	158	24	4.8	5	7.63e-06
heterocycle catabolic process	452	42	13.73	3.06	7.69e-06
regulation of humoral immune response	132	22	4.01	5.49	8.28e-06
nucleoside phosphate metabolic process	587	49	17.83	2.75	8.54e-06
substantia nigra development	44	14	1.34	10.48	8.58e-06
cellular nitrogen compound catabolic process	454	42	13.79	3.05	8.69e-06
regulation of protein stability	264	31	8.02	3.87	8.89e-06
positive regulation of cellular protein metabolic process	1556	93	47.25	1.97	1.08e-05
regulation of signaling	3498	168	106.23	1.58	1.29e-05
maintenance of location	164	24	4.98	4.82	1.49e-05
regulation of nitrogen compound metabolic process	5964	253	181.11	1.4	1.51e-05
nitrogen compound transport	1765	101	53.6	1.88	1.57e-05
response to hormone	888	63	26.97	2.34	1.58e-05
hydrogen peroxide metabolic process	38	13	1.15	11.27	1.65e-05
regulation of inflammatory response	410	39	12.45	3.13	1.7e-05
cell motility	1021	69	31.01	2.23	1.75e-05
localization of cell	1021	69	31.01	2.23	1.75e-05
primary metabolic process	9094	353	276.17	1.28	1.95e-05
nucleoside diphosphate phosphorylation	57	15	1.73	8.67	1.97e-05
organonitrogen compound catabolic process	1000	68	30.37	2.24	1.97e-05
aromatic compound catabolic process	468	42	14.21	2.96	2e-05
response to unfolded protein	153	23	4.65	4.95	2.05e-05
regulation of vesicle-mediated transport	488	43	14.82	2.9	2.13e-05
glycolytic process	39	13	1.18	10.98	2.14e-05
regulation of cell communication	3465	166	105.22	1.58	2.19e-05
cell migration	915	64	27.79	2.3	2.3e-05
positive regulation of cellular metabolic process	3204	156	97.3	1.6	2.66e-05
cellular amide metabolic process	772	57	23.44	2.43	2.7e-05
ATP generation from ADP	40	13	1.21	10.7	2.76e-05
negative regulation of apoptotic process	922	64	28	2.29	2.81e-05
regulation of cellular metabolic process	6175	259	187.52	1.38	2.82e-05
nucleotide phosphorylation	59	15	1.79	8.37	2.95e-05
response to nitrogen compound	989	67	30.03	2.23	2.97e-05
response to organonitrogen compound	899	63	27.3	2.31	3.05e-05
response to topologically incorrect protein	172	24	5.22	4.59	3.46e-05
canonical glycolysis	25	11	0.76	14.49	3.55e-05
glucose catabolic process to pyruvate	25	11	0.76	14.49	3.55e-05
NADH regeneration	25	11	0.76	14.49	3.55e-05
proteasomal ubiquitin-independent protein catabolic process	25	11	0.76	14.49	3.55e-05
organophosphate metabolic process	1040	69	31.58	2.18	3.95e-05
regulation of intrinsic apoptotic signaling pathway	159	23	4.83	4.76	3.95e-05
response to lipid	845	60	25.66	2.34	3.98e-05
cellular component morphogenesis	760	56	23.08	2.43	4.01e-05
viral entry into host cell	94	18	2.85	6.31	4.12e-05
regulation of substrate adhesion-dependent cell spreading	51	14	1.55	9.04	4.27e-05
nervous system development	2251	119	68.36	1.74	4.29e-05
response to growth factor	521	44	15.82	2.78	4.55e-05
glycolytic process through glucose-6-phosphate	26	11	0.79	13.93	4.92e-05
glycolytic process through fructose-6-phosphate	26	11	0.79	13.93	4.92e-05
transmembrane receptor protein tyrosine kinase signaling pathway	485	42	14.73	2.85	5.24e-05
antibiotic catabolic process	52	14	1.58	8.87	5.27e-05
regulation of endocytosis	254	29	7.71	3.76	5.48e-05
pyruvate biosynthetic process	43	13	1.31	9.96	5.71e-05
platelet aggregation	43	13	1.31	9.96	5.71e-05
negative regulation of programmed cell death	936	64	28.42	2.25	6.27e-05
epithelial cell differentiation	668	51	20.29	2.51	6.59e-05
platelet activation	137	21	4.16	5.05	7.47e-05
pyridine-containing compound biosynthetic process	75	16	2.28	7.02	7.79e-05
epithelium development	1082	70	32.86	2.13	7.92e-05
cellular metabolic process	8971	346	272.43	1.27	8.16e-05
regulation of immune effector process	437	39	13.27	2.94	8.7e-05
positive regulation of nitrogen compound metabolic process	3095	150	93.99	1.6	8.81e-05
ribose phosphate metabolic process	457	40	13.88	2.88	9.25e-05
enzyme linked receptor protein signaling pathway	686	52	20.83	2.5	9.25e-05
regulation of complement activation	113	19	3.43	5.54	0.000101
regulation of acute inflammatory response	154	22	4.68	4.7	0.000105
regulation of cell shape	154	22	4.68	4.7	0.000105
'de novo' posttranslational protein folding	37	12	1.12	10.68	0.000114
regulation of protein activation cascade	114	19	3.46	5.49	0.000115
regulation of innate immune response	368	35	11.18	3.13	0.000117
regulation of transferase activity	936	63	28.42	2.22	0.000119
positive regulation of telomerase RNA localization to Cajal body	15	9	0.46	19.76	0.000121
glucose catabolic process	29	11	0.88	12.49	0.000123
cell redox homeostasis	67	15	2.03	7.37	0.000129
negative regulation of response to stimulus	1543	89	46.86	1.9	0.000154
regulation of phosphate metabolic process	1694	95	51.44	1.85	0.00017
ADP metabolic process	48	13	1.46	8.92	0.000173
regulation of phosphorus metabolic process	1696	95	51.5	1.84	0.000173
pyruvate metabolic process	69	15	2.1	7.16	0.000182
peptide metabolic process	528	43	16.03	2.68	0.000182
regulation of mRNA stability	118	19	3.58	5.3	0.000189
positive regulation of actin filament polymerization	93	17	2.82	6.02	0.000202
cell morphogenesis	664	50	20.16	2.48	0.000209
chaperone cofactor-dependent protein refolding	31	11	0.94	11.68	0.000216
positive regulation of cell death	668	50	20.29	2.46	0.000228
protein targeting	343	33	10.42	3.17	0.000236
positive regulation of protein localization to membrane	120	19	3.64	5.21	0.00024
response to alcohol	240	27	7.29	3.7	0.000242
actin filament bundle assembly	60	14	1.82	7.68	0.00025
regulation of cell proliferation	1591	90	48.32	1.86	0.000253
nicotinamide nucleotide biosynthetic process	71	15	2.16	6.96	0.000254
pyridine nucleotide biosynthetic process	71	15	2.16	6.96	0.000254
regulation of peptide transport	697	51	21.17	2.41	0.000256
cellular response to stress	1593	90	48.38	1.86	0.000261
cellular response to drug	327	32	9.93	3.22	0.000267
organic substance transport	2122	111	64.44	1.72	0.000274
regulation of epithelial cell migration	210	25	6.38	3.92	0.00029
positive regulation of leukocyte cell-cell adhesion	210	25	6.38	3.92	0.00029
Ras protein signal transduction	243	27	7.38	3.66	0.000306
purine ribonucleoside triphosphate biosynthetic process	84	16	2.55	6.27	0.000315
purine ribonucleoside monophosphate biosynthetic process	97	17	2.95	5.77	0.000348
purine nucleoside monophosphate biosynthetic process	97	17	2.95	5.77	0.000348
positive regulation of epithelial cell migration	137	20	4.16	4.81	0.000349
ATP biosynthetic process	73	15	2.22	6.77	0.00035
purine nucleoside triphosphate biosynthetic process	85	16	2.58	6.2	0.000364
purine nucleoside triphosphate metabolic process	229	26	6.95	3.74	0.000369
positive regulation of endocytosis	138	20	4.19	4.77	0.000389
regulation of telomerase RNA localization to Cajal body	18	9	0.55	16.46	0.000399
ribonucleoside monophosphate biosynthetic process	111	18	3.37	5.34	0.000402
response to hydrogen peroxide	111	18	3.37	5.34	0.000402
cellular response to organic cyclic compound	485	40	14.73	2.72	0.000417
cofactor catabolic process	63	14	1.91	7.32	0.000424
actin filament bundle organization	63	14	1.91	7.32	0.000424
cellular response to reactive oxygen species	125	19	3.8	5.01	0.000429
positive regulation of cell-cell adhesion	248	27	7.53	3.59	0.000448
NAD biosynthetic process	53	13	1.61	8.08	0.000472
neurogenesis	1565	88	47.53	1.85	0.000479
nucleoside triphosphate metabolic process	249	27	7.56	3.57	0.000483
neural nucleus development	64	14	1.94	7.2	0.000503
regulation of multi-organism process	374	34	11.36	2.99	0.000517
regulation of RNA stability	127	19	3.86	4.93	0.000538
cellular response to growth factor stimulus	490	40	14.88	2.69	0.000539
regulation of cell differentiation	1721	94	52.26	1.8	0.00054
anatomical structure homeostasis	320	31	9.72	3.19	0.000541
regulation of cysteine-type endopeptidase activity	234	26	7.11	3.66	0.000547
nucleoside triphosphate biosynthetic process	102	17	3.1	5.49	0.000667
hydrogen peroxide catabolic process	27	10	0.82	12.2	0.000676
positive regulation of cell differentiation	939	61	28.52	2.14	0.000696
ribose phosphate biosynthetic process	205	24	6.23	3.86	0.000725
ribonucleoside triphosphate biosynthetic process	90	16	2.73	5.85	0.000732
intracellular protein transport	943	61	28.64	2.13	0.000767
purine ribonucleoside triphosphate metabolic process	222	25	6.74	3.71	0.000774
positive regulation of defense response	381	34	11.57	2.94	0.000778
positive regulation of NF-kappaB transcription factor activity	145	20	4.4	4.54	0.000807
positive regulation of signal transduction	1580	88	47.98	1.83	0.000816
homotypic cell-cell adhesion	56	13	1.7	7.64	0.000822
regulation of cell-cell adhesion	382	34	11.6	2.93	0.000824
regulation of intracellular signal transduction	1837	98	55.79	1.76	0.00085
nucleotide catabolic process	104	17	3.16	5.38	0.000855
nucleobase-containing small molecule biosynthetic process	146	20	4.43	4.51	0.000892
proteolysis	1316	77	39.96	1.93	0.00092
cellular macromolecule catabolic process	856	57	25.99	2.19	0.000935
regulation of protein transport	667	48	20.26	2.37	0.00103
transcription, DNA-templated	2560	37	77.74	0.48	0.00106
nucleic acid-templated transcription	2561	37	77.77	0.48	0.00106
RNA biosynthetic process	2570	37	78.05	0.47	0.00107
chemical homeostasis	1043	65	31.67	2.05	0.00109
response to corticosteroid	163	21	4.95	4.24	0.0011
cell junction assembly	163	21	4.95	4.24	0.0011
cofactor biosynthetic process	227	25	6.89	3.63	0.00114
ribonucleoside triphosphate metabolic process	228	25	6.92	3.61	0.00123
response to steroid hormone	333	31	10.11	3.07	0.00123
regulation of protein modification process	1779	95	54.02	1.76	0.00126
regulation of cysteine-type endopeptidase activity involved in apoptotic process	212	24	6.44	3.73	0.00128
antigen processing and presentation	165	21	5.01	4.19	0.00132
nucleoside diphosphate metabolic process	82	15	2.49	6.02	0.00134
response to ethanol	136	19	4.13	4.6	0.00141
positive regulation of protein localization to Cajal body	9	7	0.27	25.61	0.00147
regulation of protein localization to Cajal body	9	7	0.27	25.61	0.00147
cell morphogenesis involved in differentiation	526	41	15.97	2.57	0.00147
regulation of phosphorylation	1502	84	45.61	1.84	0.00147
regulation of protein localization to chromosome, telomeric region	15	8	0.46	17.56	0.00156
nucleoside monophosphate biosynthetic process	123	18	3.74	4.82	0.0016
nucleoside phosphate catabolic process	110	17	3.34	5.09	0.00175
acute inflammatory response	72	14	2.19	6.4	0.0018
positive regulation of signaling	1734	93	52.66	1.77	0.00186
regulation of actin filament depolymerization	50	12	1.52	7.9	0.00188
positive regulation of innate immune response	268	27	8.14	3.32	0.00188
regulation of leukocyte cell-cell adhesion	286	28	8.69	3.22	0.00193
positive regulation of T cell activation	201	23	6.1	3.77	0.00195
positive regulation of intracellular signal transduction	1054	65	32.01	2.03	0.00205
regulation of mRNA catabolic process	140	19	4.25	4.47	0.00211
regulation of cell-substrate adhesion	202	23	6.13	3.75	0.00212
reactive oxygen species metabolic process	112	17	3.4	5	0.0022
positive regulation of DNA metabolic process	219	24	6.65	3.61	0.00221
purine ribonucleoside diphosphate metabolic process	62	13	1.88	6.9	0.00229
purine nucleoside diphosphate metabolic process	62	13	1.88	6.9	0.00229
glycosaminoglycan catabolic process	62	13	1.88	6.9	0.00229
acute-phase response	41	11	1.25	8.83	0.00233
positive regulation of establishment of protein localization to telomere	10	7	0.3	23.05	0.00243
protein localization to organelle	686	48	20.83	2.3	0.00257
positive regulation of cell communication	1726	92	52.41	1.76	0.00262
positive regulation of cytokine production	406	34	12.33	2.76	0.00309
ribonucleoside diphosphate metabolic process	64	13	1.94	6.69	0.00315
regulation of kinase activity	826	54	25.08	2.15	0.00329
negative regulation of supramolecular fiber organization	130	18	3.95	4.56	0.00335
positive regulation of apoptotic process	610	44	18.52	2.38	0.00352
regulation of establishment of protein localization to telomere	11	7	0.33	20.96	0.00387
response to other organism	912	58	27.7	2.09	0.00391
response to external biotic stimulus	914	58	27.76	2.09	0.004
organophosphate catabolic process	162	20	4.92	4.07	0.00404
response to glucocorticoid	147	19	4.46	4.26	0.00415
negative regulation of cellular component movement	298	28	9.05	3.09	0.00415
aminoglycan catabolic process	66	13	2	6.49	0.00429
protein localization to membrane	452	36	13.73	2.62	0.00429
positive regulation of programmed cell death	616	44	18.71	2.35	0.00433
positive regulation of reactive oxygen species metabolic process	91	15	2.76	5.43	0.00438
establishment of protein localization to organelle	413	34	12.54	2.71	0.00445
positive regulation of cell proliferation	922	58	28	2.07	0.0045
antigen processing and presentation of exogenous antigen	133	18	4.04	4.46	0.00453
regulation of protein phosphorylation	1398	78	42.45	1.84	0.00491
positive regulation of DNA biosynthetic process	67	13	2.03	6.39	0.00498
negative regulation of protein complex assembly	134	18	4.07	4.42	0.005
positive regulation of telomere maintenance via telomere lengthening	35	10	1.06	9.41	0.00501
establishment or maintenance of cell polarity	181	21	5.5	3.82	0.00531
ephrin receptor signaling pathway	80	14	2.43	5.76	0.00555
ribonucleotide biosynthetic process	198	22	6.01	3.66	0.00561
positive regulation of cell-substrate adhesion	121	17	3.67	4.63	0.00585
regulation of establishment of protein localization to chromosome	12	7	0.36	19.21	0.00598
leukocyte migration	361	31	10.96	2.83	0.0062
positive regulation of substrate adhesion-dependent cell spreading	36	10	1.09	9.15	0.00623
carbohydrate derivative catabolic process	183	21	5.56	3.78	0.00625
immune response-regulating signaling pathway	520	39	15.79	2.47	0.00627
regulation of telomere maintenance	81	14	2.46	5.69	0.00634
regulation of T cell activation	305	28	9.26	3.02	0.00636
glyceraldehyde-3-phosphate metabolic process	19	8	0.58	13.87	0.00637
regulation of DNA biosynthetic process	108	16	3.28	4.88	0.00661
response to biotic stimulus	951	59	28.88	2.04	0.00667
negative regulation of multicellular organismal process	1150	67	34.92	1.92	0.00674
tissue homeostasis	184	21	5.59	3.76	0.00677
cell-substrate adhesion	168	20	5.1	3.92	0.0068
purine ribonucleotide biosynthetic process	185	21	5.62	3.74	0.00733
humoral immune response	345	30	10.48	2.86	0.00735
response to heat	109	16	3.31	4.83	0.00738
regulation of reactive oxygen species metabolic process	169	20	5.13	3.9	0.00739
activation of innate immune response	186	21	5.65	3.72	0.00794
positive regulation of endothelial cell migration	96	15	2.92	5.15	0.00802
small GTPase mediated signal transduction	309	28	9.38	2.98	0.00807
regulation of vasculature development	310	28	9.41	2.97	0.00856
positive regulation of protein localization to chromosome, telomeric region	13	7	0.39	17.73	0.00896
maintenance of location in cell	97	15	2.95	5.09	0.00902
epithelial cell development	188	21	5.71	3.68	0.0093
regulation of symbiosis, encompassing mutualism through parasitism	205	22	6.23	3.53	0.00955
cellular protein metabolic process	3661	161	111.18	1.45	0.00969
antigen processing and presentation of exogenous peptide antigen	126	17	3.83	4.44	0.0097
regulation of protein kinase activity	760	50	23.08	2.17	0.0098
regulation of telomere maintenance via telomere lengthening	60	12	1.82	6.59	0.0102
coenzyme biosynthetic process	173	20	5.25	3.81	0.0103
positive regulation of telomere maintenance	49	11	1.49	7.39	0.0107
ribonucleoside monophosphate metabolic process	242	24	7.35	3.27	0.0114
ATP metabolic process	191	21	5.8	3.62	0.0117
purine-containing compound biosynthetic process	208	22	6.32	3.48	0.0119
regulation of cell morphogenesis involved in differentiation	297	27	9.02	2.99	0.0119
protein catabolic process	642	44	19.5	2.26	0.0131
aging	262	25	7.96	3.14	0.0131
organic acid metabolic process	1005	60	30.52	1.97	0.0135
cell junction organization	210	22	6.38	3.45	0.0138
regulation of mRNA metabolic process	263	25	7.99	3.13	0.014
organonitrogen compound biosynthetic process	1420	77	43.12	1.79	0.0141
purine ribonucleoside monophosphate metabolic process	228	23	6.92	3.32	0.0145
generation of neurons	1473	79	44.73	1.77	0.0146
regulation of angiogenesis	282	26	8.56	3.04	0.0147
response to acid chemical	339	29	10.29	2.82	0.0151
purine nucleoside monophosphate metabolic process	229	23	6.95	3.31	0.0155
purine nucleotide biosynthetic process	195	21	5.92	3.55	0.0159
cellular response to heat	63	12	1.91	6.27	0.016
protein complex oligomerization	501	37	15.21	2.43	0.0167
oxoacid metabolic process	987	59	29.97	1.97	0.0171
negative regulation of phosphate metabolic process	540	39	16.4	2.38	0.0179
negative regulation of phosphorus metabolic process	541	39	16.43	2.37	0.0184
ossification	250	24	7.59	3.16	0.0192
midbrain development	90	14	2.73	5.12	0.0193
posttranscriptional regulation of gene expression	461	35	14	2.5	0.0197
positive regulation of cell morphogenesis involved in differentiation	149	18	4.52	3.98	0.0199
regulation of telomere maintenance via telomerase	53	11	1.61	6.83	0.0208
immune response-activating signal transduction	485	36	14.73	2.44	0.021
central nervous system development	924	56	28.06	2	0.0212
regulation of endothelial cell migration	150	18	4.56	3.95	0.0217
regulation of DNA metabolic process	406	32	12.33	2.6	0.0227
osteoblast differentiation	120	16	3.64	4.39	0.0229
negative regulation of actin filament polymerization	54	11	1.64	6.71	0.0244
antigen processing and presentation of peptide antigen	136	17	4.13	4.12	0.0249
multicellular organismal homeostasis	310	27	9.41	2.87	0.0251
purine nucleotide metabolic process	445	34	13.51	2.52	0.0254
positive regulation of telomere maintenance via telomerase	33	9	1	8.98	0.0256
macromolecule metabolic process	7714	293	234.26	1.25	0.0259
negative regulation of organelle organization	369	30	11.21	2.68	0.0262
phosphate-containing compound metabolic process	2121	103	64.41	1.6	0.0276
small molecule biosynthetic process	591	41	17.95	2.28	0.0281
negative regulation of protein polymerization	67	12	2.03	5.9	0.0282
positive regulation of intrinsic apoptotic signaling pathway	55	11	1.67	6.59	0.0285
positive regulation of hydrolase activity	754	48	22.9	2.1	0.0296
regulation of cellular protein catabolic process	239	23	7.26	3.17	0.03
negative regulation of apoptotic signaling pathway	222	22	6.74	3.26	0.0316
negative regulation of phosphorylation	428	33	13	2.54	0.0323
maintenance of protein location	109	15	3.31	4.53	0.0331
positive regulation of establishment of protein localization to mitochondrion	56	11	1.7	6.47	0.0332
positive regulation of protein insertion into mitochondrial membrane involved in apoptotic signaling pathway	25	8	0.76	10.54	0.0341
regulation of protein insertion into mitochondrial membrane involved in apoptotic signaling pathway	25	8	0.76	10.54	0.0341
pattern recognition receptor signaling pathway	110	15	3.34	4.49	0.0366
regulation of protein depolymerization	82	13	2.49	5.22	0.0368
negative regulation of cell adhesion	261	24	7.93	3.03	0.0381
regulation of protein catabolic process	377	30	11.45	2.62	0.039
carboxylic acid metabolic process	897	54	27.24	1.98	0.0402
detection of stimulus involved in sensory perception	518	1	15.73	0.06	0.0402
regulation of mitochondrion organization	174	19	5.28	3.6	0.0406
establishment of protein localization to membrane	244	23	7.41	3.1	0.0412
interaction with symbiont	70	12	2.13	5.65	0.0422
plasma membrane bounded cell projection organization	1068	61	32.43	1.88	0.0423
ribonucleotide metabolic process	438	33	13.3	2.48	0.0446
positive regulation of mitochondrion organization	112	15	3.4	4.41	0.0446
regulation of cell development	903	54	27.42	1.97	0.0446
nucleoside monophosphate metabolic process	264	24	8.02	2.99	0.0456
cellular response to interferon-gamma	159	18	4.83	3.73	0.0456
negative regulation of cell motility	264	24	8.02	2.99	0.0456
chaperone-mediated protein complex assembly	18	7	0.55	12.81	0.0489
protein heterooligomerization	113	15	3.43	4.37	0.0492
GO categories for TA proteins with detetable mRNA in fetal lung.
P values <0.05 with Bonferonni correction.

## Sheet: Sheet2
S4 Table. Gene ontology biological process categories for TA proteins.
GO Biological Process	GO Proteins (#)	TA Proteins (#)	Expected Proteins (#)	Fold Enrichment	p value
Unclassified	3334	7	101.25	0.07	0
Regulated Exocytosis	691	170	20.98	8.1	7.88e-90
Exocytosis	777	171	23.6	7.25	8.52e-84
Neutrophil Degranulation	483	141	14.67	9.61	3.35e-81
Neutrophil Mediated Immunity	494	142	15	9.47	4.44e-81
Neutrophil Activation Involved In Immune Response	487	141	14.79	9.53	8.46e-81
Neutrophil Activation	495	141	15.03	9.38	5.26e-80
Granulocyte Activation	500	141	15.18	9.29	1.63e-79
Myeloid Leukocyte Mediated Immunity	515	142	15.64	9.08	4.91e-79
Leukocyte Degranulation	505	141	15.34	9.19	4.96e-79
Secretion By Cell	970	181	29.46	6.14	5.1e-79
Myeloid Cell Activation Involved In Immune Response	517	141	15.7	8.98	6.93e-78
Vesicle-Mediated Transport	1892	239	57.46	4.16	3.39e-77
Secretion	1085	187	32.95	5.68	6.41e-77
Myeloid Leukocyte Activation	569	143	17.28	8.28	4.59e-75
Leukocyte Mediated Immunity	759	158	23.05	6.85	1.38e-73
Leukocyte Activation Involved In Immune Response	611	145	18.55	7.81	2.34e-73
Cell Activation Involved In Immune Response	615	145	18.68	7.76	4.98e-73
Immune Effector Process	1059	177	32.16	5.5	2.64e-70
Cell Activation	1035	173	31.43	5.5	1.8e-68
Leukocyte Activation	892	156	27.09	5.76	3.45e-63
Transport	4399	326	133.59	2.44	4.36e-57
Establishment Of Localization	4513	329	137.05	2.4	3.46e-56
Response To Stimulus	8254	457	250.66	1.82	1.73e-55
Immune System Process	2632	245	79.93	3.07	5.27e-55
Immune Response	1783	198	54.15	3.66	6e-53
Localization	5554	356	168.66	2.11	2.46e-49
Cellular Process	15068	598	457.58	1.31	9.38e-40
Response To Stress	3382	239	102.7	2.33	2.98e-33
Regulation Of Biological Quality	3831	255	116.34	2.19	3.02e-32
Response To Organic Substance	2840	211	86.24	2.45	5.19e-31
Cellular Response To Chemical Stimulus	2735	205	83.06	2.47	1.85e-30
Regulation Of Cellular Component Organization	2453	189	74.49	2.54	7.08e-29
Interspecies Interaction Between Organisms	709	95	21.53	4.41	1e-27
Symbiont Process	664	92	20.16	4.56	1.03e-27
Response To Chemical	4284	261	130.1	2.01	4.87e-27
Positive Regulation Of Biological Process	5912	319	179.53	1.78	2.29e-26
Cellular Component Organization	5475	299	166.26	1.8	1.6e-24
Cellular Response To Organic Substance	2226	169	67.6	2.5	3.18e-24
Cellular Component Organization Or Biogenesis	5650	301	171.58	1.75	7.38e-23
Regulation Of Localization	2627	183	79.78	2.29	1.34e-22
Regulation Of Biological Process	11442	480	347.47	1.38	1.61e-22
Viral Process	589	79	17.89	4.42	2e-22
Biological Regulation	12111	497	367.78	1.35	3.66e-22
Organonitrogen Compound Metabolic Process	5518	292	167.57	1.74	2.87e-21
Response To Wounding	560	75	17.01	4.41	4.47e-21
Positive Regulation Of Cellular Component Organization	1201	112	36.47	3.07	6.9e-21
Platelet Degranulation	128	39	3.89	10.03	3.16e-20
Positive Regulation Of Cellular Process	5217	277	158.43	1.75	8.95e-20
Wound Healing	470	66	14.27	4.62	3.76e-19
Cellular Response To Stimulus	6365	315	193.29	1.63	4.53e-19
Cytoskeleton Organization	1070	101	32.49	3.11	8.9e-19
Multi-Organism Process	2354	162	71.49	2.27	1.03e-18
Regulation Of Catalytic Activity	2244	157	68.15	2.3	1.48e-18
Endocytosis	653	76	19.83	3.83	4.94e-18
Regulation Of Organelle Organization	1240	108	37.66	2.87	7.64e-18
Protein Folding	220	45	6.68	6.74	1.07e-17
Import Into Cell	720	79	21.86	3.61	1.92e-17
Regulation Of Proteolysis	790	83	23.99	3.46	2.08e-17
Actin Filament-Based Process	545	68	16.55	4.11	2.89e-17
Supramolecular Fiber Organization	443	61	13.45	4.53	4.47e-17
Regulation Of Molecular Function	3149	191	95.63	2	6.64e-17
Catabolic Process	1955	140	59.37	2.36	9.73e-17
Positive Regulation Of Organelle Organization	597	70	18.13	3.86	1.66e-16
Actin Cytoskeleton Organization	473	62	14.36	4.32	1.97e-16
Regulation Of Immune System Process	1531	119	46.49	2.56	2.84e-16
Cofactor Metabolic Process	494	63	15	4.2	3.37e-16
Defense Response	1269	106	38.54	2.75	3.52e-16
Negative Regulation Of Biological Process	5084	261	154.39	1.69	6.93e-16
Regulation Of Protein Metabolic Process	2773	172	84.21	2.04	1.41e-15
Regulation Of Cellular Process	10753	441	326.55	1.35	1.79e-15
Regulation Of Immune Response	1044	93	31.7	2.93	2.04e-15
Cellular Response To Cytokine Stimulus	931	87	28.27	3.08	2.16e-15
Regulation Of Multicellular Organismal Process	2937	178	89.19	2	2.23e-15
Positive Regulation Of Immune System Process	1050	93	31.89	2.92	2.89e-15
Response To Cytokine	1015	91	30.82	2.95	3.56e-15
Cellular Catabolic Process	1718	125	52.17	2.4	4.38e-15
Regulation Of Response To Stimulus	4180	225	126.94	1.77	6.92e-15
Organelle Organization	3284	190	99.73	1.91	1.21e-14
Cellular Component Assembly	2457	156	74.61	2.09	1.68e-14
Negative Regulation Of Cellular Process	4545	237	138.02	1.72	2.11e-14
Regulation Of Peptidase Activity	417	55	12.66	4.34	2.41e-14
Negative Regulation Of Molecular Function	1074	92	32.62	2.82	3.45e-14
Positive Regulation Of Transport	946	85	28.73	2.96	5.41e-14
Organic Substance Catabolic Process	1682	121	51.08	2.37	5.76e-14
Regulation Of Supramolecular Fiber Organization	346	49	10.51	4.66	1.4e-13
Negative Regulation Of Catalytic Activity	763	74	23.17	3.19	2.18e-13
Regulation Of Transport	1785	123	54.21	2.27	5.23e-13
Response To Inorganic Substance	532	60	16.16	3.71	5.51e-13
Developmental Process	5519	267	167.6	1.59	5.88e-13
Regulation Of Endopeptidase Activity	390	51	11.84	4.31	5.94e-13
Regulation Of Cellular Protein Metabolic Process	2519	154	76.5	2.01	6.87e-13
Regulation Of Response To Stress	1411	105	42.85	2.45	1.8e-12
Negative Regulation Of Protein Metabolic Process	1049	87	31.86	2.73	1.93e-12
Regulation Of Cytoskeleton Organization	515	58	15.64	3.71	1.99e-12
Cellular Component Biogenesis	2668	159	81.02	1.96	2.22e-12
Macromolecule Catabolic Process	993	84	30.16	2.79	2.35e-12
Regulation Of Actin Filament-Based Process	375	49	11.39	4.3	2.54e-12
Regulation Of Cell Death	1670	116	50.71	2.29	2.76e-12
Positive Regulation Of Immune Response	767	72	23.29	3.09	2.96e-12
Response To Toxic Substance	488	56	14.82	3.78	3.2e-12
Multicellular Organismal Process	6718	305	204.01	1.5	3.41e-12
Response To Oxygen-Containing Compound	1476	107	44.82	2.39	4.14e-12
Regulation Of Hydrolase Activity	1253	96	38.05	2.52	5.4e-12
Viral Life Cycle	167	33	5.07	6.51	7.13e-12
Regulation Of Developmental Process	2466	149	74.89	1.99	8.12e-12
Positive Regulation Of Multicellular Organismal Process	1667	115	50.62	2.27	8.48e-12
Regulation Of Cellular Component Biogenesis	923	79	28.03	2.82	1.11e-11
Cellular Localization	2358	144	71.61	2.01	1.11e-11
Actin Filament Organization	233	38	7.08	5.37	1.17e-11
Post-Translational Protein Modification	361	47	10.96	4.29	1.19e-11
Regulation Of Actin Filament Organization	262	40	7.96	5.03	1.5e-11
Negative Regulation Of Cellular Protein Metabolic Process	988	82	30	2.73	1.51e-11
Interleukin-12-Mediated Signaling Pathway	46	20	1.4	14.32	1.81e-11
Cellular Response To Interleukin-12	46	20	1.4	14.32	1.81e-11
Hemostasis	294	42	8.93	4.7	2.32e-11
Innate Immune Response	708	67	21.5	3.12	2.41e-11
Pyridine-Containing Compound Metabolic Process	119	28	3.61	7.75	2.55e-11
Regulation Of Cell Adhesion	655	64	19.89	3.22	2.68e-11
Response To Endogenous Stimulus	1409	102	42.79	2.38	2.8e-11
Positive Regulation Of Response To Stimulus	2312	141	70.21	2.01	2.96e-11
Regulation Of Protein Localization	963	80	29.24	2.74	3.32e-11
Response To Interleukin-12	48	20	1.46	13.72	3.45e-11
Regulation Of Protein Polymerization	218	36	6.62	5.44	4.75e-11
Regulation Of Body Fluid Levels	489	54	14.85	3.64	4.78e-11
Regulation Of Defense Response	758	69	23.02	3	5.29e-11
Regulation Of Actin Cytoskeleton Organization	332	44	10.08	4.36	5.61e-11
Regulation Of Cellular Component Size	378	47	11.48	4.09	5.71e-11
Nicotinamide Nucleotide Metabolic Process	113	27	3.43	7.87	5.8e-11
Pyridine Nucleotide Metabolic Process	113	27	3.43	7.87	5.8e-11
Regulation Of Protein Complex Assembly	459	52	13.94	3.73	6.15e-11
Blood Coagulation	289	41	8.78	4.67	6.2e-11
Coagulation	291	41	8.84	4.64	7.64e-11
Anatomical Structure Development	5196	248	157.79	1.57	7.83e-11
Positive Regulation Of Molecular Function	1735	115	52.69	2.18	1e-10
Activation Of Immune Response	552	57	16.76	3.4	1.14e-10
Extracellular Structure Organization	359	45	10.9	4.13	1.69e-10
Monosaccharide Biosynthetic Process	54	20	1.64	12.2	2.1e-10
Regulation Of Cellular Protein Localization	514	54	15.61	3.46	3.1e-10
Membrane Organization	809	70	24.57	2.85	3.34e-10
System Development	4270	213	129.67	1.64	3.42e-10
Tissue Development	1701	112	51.66	2.17	3.47e-10
Biological Adhesion	912	75	27.7	2.71	4.27e-10
Regulation Of Actin Polymerization Or Depolymerization	184	32	5.59	5.73	4.49e-10
Coenzyme Metabolic Process	309	41	9.38	4.37	4.65e-10
Regulation Of Actin Filament Length	185	32	5.62	5.7	5.12e-10
Negative Regulation Of Proteolysis	341	43	10.36	4.15	5.43e-10
Negative Regulation Of Cellular Component Organization	685	63	20.8	3.03	5.72e-10
Negative Regulation Of Peptidase Activity	240	36	7.29	4.94	6.39e-10
Response To Drug	956	77	29.03	2.65	6.69e-10
Negative Regulation Of Endopeptidase Activity	228	35	6.92	5.05	7.8e-10
Extracellular Matrix Organization	315	41	9.57	4.29	8.26e-10
Response To Oxidative Stress	378	45	11.48	3.92	8.91e-10
Phagocytosis	316	41	9.6	4.27	9.08e-10
Oxidoreduction Coenzyme Metabolic Process	129	27	3.92	6.89	9.27e-10
Regulation Of Anatomical Structure Morphogenesis	1001	78	30.4	2.57	1.77e-09
Positive Regulation Of Supramolecular Fiber Organization	195	32	5.92	5.4	1.83e-09
Response To Antibiotic	309	40	9.38	4.26	1.95e-09
Regulation Of Anatomical Structure Size	506	52	15.37	3.38	2.08e-09
Cellular Response To Toxic Substance	196	32	5.95	5.38	2.08e-09
Metabolic Process	9885	394	300.19	1.31	2.1e-09
Regulation Of Apoptotic Signaling Pathway	390	45	11.84	3.8	2.42e-09
Regulation Of Programmed Cell Death	1549	103	47.04	2.19	2.93e-09
Multicellular Organism Development	4838	230	146.92	1.57	3.01e-09
Protein Metabolic Process	4414	215	134.04	1.6	3.11e-09
Cell Adhesion	906	73	27.51	2.65	3.28e-09
Protein Localization	2050	124	62.25	1.99	3.33e-09
Protein-Containing Complex Assembly	1557	103	47.28	2.18	3.5e-09
Regulation Of Apoptotic Process	1534	102	46.58	2.19	4.1e-09
Protein-Containing Complex Subunit Organization	1835	115	55.72	2.06	4.35e-09
Regulation Of Cellular Component Movement	937	74	28.45	2.6	4.47e-09
Regulation Of Actin Filament Polymerization	165	29	5.01	5.79	5.5e-09
Carbohydrate Metabolic Process	468	49	14.21	3.45	5.62e-09
Regulation Of Metabolic Process	6705	292	203.62	1.43	6.28e-09
Chaperone-Mediated Protein Folding	59	19	1.79	10.6	7.29e-09
Response To External Stimulus	2000	121	60.74	1.99	7.71e-09
Regulation Of Establishment Of Protein Localization	711	62	21.59	2.87	7.91e-09
Homeostatic Process	1556	102	47.25	2.16	1.07e-08
Response To Organic Cyclic Compound	869	70	26.39	2.65	1.09e-08
Positive Regulation Of Catalytic Activity	1395	94	42.36	2.22	1.53e-08
Positive Regulation Of Cell Adhesion	397	44	12.06	3.65	1.56e-08
Monosaccharide Metabolic Process	200	31	6.07	5.1	1.66e-08
Positive Regulation Of Metabolic Process	3484	178	105.8	1.68	1.73e-08
Response To Reactive Oxygen Species	187	30	5.68	5.28	1.74e-08
Response To Abiotic Stimulus	1093	80	33.19	2.41	1.84e-08
Cellular Detoxification	92	22	2.79	7.87	1.85e-08
Cellular Developmental Process	3650	184	110.84	1.66	2.01e-08
Macromolecule Localization	2366	135	71.85	1.88	2.03e-08
Receptor-Mediated Endocytosis	275	36	8.35	4.31	2.37e-08
Movement Of Cell Or Subcellular Component	1469	97	44.61	2.17	2.59e-08
Cytokine-Mediated Signaling Pathway	619	56	18.8	2.98	2.82e-08
Positive Regulation Of Cellular Protein Localization	324	39	9.84	3.96	3.02e-08
Establishment Of Localization In Cell	1775	109	53.9	2.02	5.24e-08
Positive Regulation Of Cytoskeleton Organization	216	31	6.56	4.73	9.78e-08
Regulation Of Cell Morphogenesis	477	47	14.49	3.24	1.18e-07
Cell Surface Receptor Signaling Pathway	2360	132	71.67	1.84	1.2e-07
Cellular Protein Localization	1496	96	45.43	2.11	1.31e-07
Cell Differentiation	3574	178	108.53	1.64	1.37e-07
Regulation Of Cell Migration	800	64	24.29	2.63	1.38e-07
Organic Substance Metabolic Process	9429	373	286.34	1.3	1.43e-07
Carbohydrate Biosynthetic Process	127	24	3.86	6.22	1.44e-07
Intracellular Transport	1544	98	46.89	2.09	1.48e-07
Signal Transduction	4798	222	145.7	1.52	1.64e-07
Cellular Macromolecule Localization	1505	96	45.7	2.1	1.65e-07
Inflammatory Response	466	46	14.15	3.25	1.85e-07
Negative Regulation Of Hydrolase Activity	434	44	13.18	3.34	2.32e-07
Positive Regulation Of Establishment Of Protein Localization	439	44	13.33	3.3	3.27e-07
Regulation Of Cell Motility	856	66	25.99	2.54	3.74e-07
Establishment Of Protein Localization	1528	96	46.4	2.07	3.77e-07
Negative Regulation Of Nitrogen Compound Metabolic Process	2280	127	69.24	1.83	3.79e-07
Small Molecule Metabolic Process	1813	108	55.06	1.96	3.83e-07
Cellular Oxidant Detoxification	88	20	2.67	7.48	4.1e-07
Amide Transport	1504	95	45.67	2.08	4.22e-07
Nucleobase-Containing Small Molecule Metabolic Process	668	56	20.29	2.76	4.38e-07
Drug Metabolic Process	649	55	19.71	2.79	4.51e-07
Positive Regulation Of Developmental Process	1325	87	40.24	2.16	4.62e-07
Cell Communication	5236	235	159.01	1.48	4.73e-07
Regulation Of Protein Processing	175	27	5.31	5.08	4.93e-07
Carbohydrate Catabolic Process	112	22	3.4	6.47	5.25e-07
Detoxification	112	22	3.4	6.47	5.25e-07
Animal Organ Development	3083	158	93.62	1.69	5.33e-07
Negative Regulation Of Metabolic Process	2775	146	84.27	1.73	5.45e-07
Negative Regulation Of Cellular Metabolic Process	2448	133	74.34	1.79	6.18e-07
Regulation Of Protein Maturation	177	27	5.38	5.02	6.2e-07
Nitrogen Compound Metabolic Process	8622	345	261.83	1.32	6.33e-07
Regulation Of Locomotion	932	69	28.3	2.44	6.36e-07
Cellular Response To Oxygen-Containing Compound	960	70	29.15	2.4	6.49e-07
Regulation Of Cellular Catabolic Process	750	60	22.78	2.63	6.58e-07
Nad Metabolic Process	70	18	2.13	8.47	6.79e-07
Positive Regulation Of Protein Polymerization	126	23	3.83	6.01	7.02e-07
Regulation Of Cellular Localization	879	66	26.69	2.47	7.21e-07
Signaling	5121	230	155.51	1.48	8.68e-07
Oxidation-Reduction Process	945	69	28.7	2.4	8.79e-07
Generation Of Precursor Metabolites And Energy	401	41	12.18	3.37	8.88e-07
Positive Regulation Of Protein Complex Assembly	254	32	7.71	4.15	9.54e-07
Nadh Metabolic Process	36	14	1.09	12.81	9.86e-07
Protein Refolding	22	12	0.67	17.96	1.02e-06
Nucleobase-Containing Compound Catabolic Process	404	41	12.27	3.34	1.09e-06
Cellular Response To Oxidative Stress	226	30	6.86	4.37	1.18e-06
Gluconeogenesis	45	15	1.37	10.98	1.26e-06
Positive Regulation Of Apoptotic Signaling Pathway	170	26	5.16	5.04	1.33e-06
Regulation Of Macromolecule Metabolic Process	6213	266	188.68	1.41	1.4e-06
Hexose Metabolic Process	157	25	4.77	5.24	1.41e-06
Peptide Transport	1476	92	44.82	2.05	1.54e-06
Regulation Of Primary Metabolic Process	6126	263	186.03	1.41	1.56e-06
Cell Development	1564	96	47.5	2.02	1.57e-06
Positive Regulation Of Cellular Component Movement	501	46	15.21	3.02	1.7e-06
Positive Regulation Of Locomotion	520	47	15.79	2.98	1.73e-06
Regulation Of Signal Transduction	3116	157	94.63	1.66	2e-06
Cellular Aldehyde Metabolic Process	66	17	2	8.48	2.23e-06
Cellular Homeostasis	841	63	25.54	2.47	2.23e-06
Positive Regulation Of Cell Migration	469	44	14.24	3.09	2.29e-06
Cellular Response To Endogenous Stimulus	1144	77	34.74	2.22	2.3e-06
Regulation Of Catabolic Process	866	64	26.3	2.43	2.47e-06
Negative Regulation Of Cell Death	1016	71	30.85	2.3	2.53e-06
Anatomical Structure Morphogenesis	2047	115	62.16	1.85	2.53e-06
Hexose Biosynthetic Process	48	15	1.46	10.29	2.66e-06
Antibiotic Metabolic Process	137	23	4.16	5.53	3.03e-06
Positive Regulation Of Protein Metabolic Process	1659	99	50.38	1.97	3.05e-06
Protein Transport	1452	90	44.09	2.04	3.25e-06
Glucose Metabolic Process	113	21	3.43	6.12	3.49e-06
Locomotion	1245	81	37.81	2.14	3.75e-06
Positive Regulation Of Cellular Component Biogenesis	515	46	15.64	2.94	3.88e-06
'De Novo' Protein Folding	41	14	1.25	11.24	4e-06
Entry Into Host Cell	102	20	3.1	6.46	4.01e-06
Entry Into Host	102	20	3.1	6.46	4.01e-06
Entry Into Other Organism Involved In Symbiotic Interaction	102	20	3.1	6.46	4.01e-06
Entry Into Cell Of Other Organism Involved In Symbiotic Interaction	102	20	3.1	6.46	4.01e-06
Regulation Of Protein Localization To Membrane	181	26	5.5	4.73	4.46e-06
Regulation Of Multicellular Organismal Development	1918	109	58.25	1.87	4.52e-06
Regulation Of Response To External Stimulus	816	61	24.78	2.46	4.78e-06
Protein Stabilization	168	25	5.1	4.9	4.99e-06
Organic Cyclic Compound Catabolic Process	501	45	15.21	2.96	5.13e-06
Carbohydrate Derivative Metabolic Process	1095	74	33.25	2.23	5.29e-06
Regulation Of Cytokine Production	637	52	19.34	2.69	5.3e-06
Hexose Catabolic Process	51	15	1.55	9.69	5.39e-06
Positive Regulation Of Macromolecule Metabolic Process	3236	160	98.27	1.63	5.4e-06
Response To Metal Ion	375	38	11.39	3.34	5.49e-06
Negative Regulation Of Macromolecule Metabolic Process	2534	133	76.95	1.73	5.84e-06
Monosaccharide Catabolic Process	61	16	1.85	8.64	5.99e-06
Nucleotide Metabolic Process	582	49	17.67	2.77	6.55e-06
Positive Regulation Of Cell Motility	487	44	14.79	2.98	6.78e-06
Interaction With Host	158	24	4.8	5	7.63e-06
Heterocycle Catabolic Process	452	42	13.73	3.06	7.69e-06
Regulation Of Humoral Immune Response	132	22	4.01	5.49	8.28e-06
Nucleoside Phosphate Metabolic Process	587	49	17.83	2.75	8.54e-06
Substantia Nigra Development	44	14	1.34	10.48	8.58e-06
Cellular Nitrogen Compound Catabolic Process	454	42	13.79	3.05	8.69e-06
Regulation Of Protein Stability	264	31	8.02	3.87	8.89e-06
Positive Regulation Of Cellular Protein Metabolic Process	1556	93	47.25	1.97	1.08e-05
Regulation Of Signaling	3498	168	106.23	1.58	1.29e-05
Maintenance Of Location	164	24	4.98	4.82	1.49e-05
Regulation Of Nitrogen Compound Metabolic Process	5964	253	181.11	1.4	1.51e-05
Nitrogen Compound Transport	1765	101	53.6	1.88	1.57e-05
Response To Hormone	888	63	26.97	2.34	1.58e-05
Hydrogen Peroxide Metabolic Process	38	13	1.15	11.27	1.65e-05
Regulation Of Inflammatory Response	410	39	12.45	3.13	1.7e-05
Cell Motility	1021	69	31.01	2.23	1.75e-05
Localization Of Cell	1021	69	31.01	2.23	1.75e-05
Primary Metabolic Process	9094	353	276.17	1.28	1.95e-05
Nucleoside Diphosphate Phosphorylation	57	15	1.73	8.67	1.97e-05
Organonitrogen Compound Catabolic Process	1000	68	30.37	2.24	1.97e-05
Aromatic Compound Catabolic Process	468	42	14.21	2.96	2e-05
Response To Unfolded Protein	153	23	4.65	4.95	2.05e-05
Regulation Of Vesicle-Mediated Transport	488	43	14.82	2.9	2.13e-05
Glycolytic Process	39	13	1.18	10.98	2.14e-05
Regulation Of Cell Communication	3465	166	105.22	1.58	2.19e-05
Cell Migration	915	64	27.79	2.3	2.3e-05
Positive Regulation Of Cellular Metabolic Process	3204	156	97.3	1.6	2.66e-05
Cellular Amide Metabolic Process	772	57	23.44	2.43	2.7e-05
Atp Generation From Adp	40	13	1.21	10.7	2.76e-05
Negative Regulation Of Apoptotic Process	922	64	28	2.29	2.81e-05
Regulation Of Cellular Metabolic Process	6175	259	187.52	1.38	2.82e-05
Nucleotide Phosphorylation	59	15	1.79	8.37	2.95e-05
Response To Nitrogen Compound	989	67	30.03	2.23	2.97e-05
Response To Organonitrogen Compound	899	63	27.3	2.31	3.05e-05
Response To Topologically Incorrect Protein	172	24	5.22	4.59	3.46e-05
Canonical Glycolysis	25	11	0.76	14.49	3.55e-05
Glucose Catabolic Process To Pyruvate	25	11	0.76	14.49	3.55e-05
Nadh Regeneration	25	11	0.76	14.49	3.55e-05
Proteasomal Ubiquitin-Independent Protein Catabolic Process	25	11	0.76	14.49	3.55e-05
Organophosphate Metabolic Process	1040	69	31.58	2.18	3.95e-05
Regulation Of Intrinsic Apoptotic Signaling Pathway	159	23	4.83	4.76	3.95e-05
Response To Lipid	845	60	25.66	2.34	3.98e-05
Cellular Component Morphogenesis	760	56	23.08	2.43	4.01e-05
Viral Entry Into Host Cell	94	18	2.85	6.31	4.12e-05
Regulation Of Substrate Adhesion-Dependent Cell Spreading	51	14	1.55	9.04	4.27e-05
Nervous System Development	2251	119	68.36	1.74	4.29e-05
Response To Growth Factor	521	44	15.82	2.78	4.55e-05
Glycolytic Process Through Glucose-6-Phosphate	26	11	0.79	13.93	4.92e-05
Glycolytic Process Through Fructose-6-Phosphate	26	11	0.79	13.93	4.92e-05
Transmembrane Receptor Protein Tyrosine Kinase Signaling Pathway	485	42	14.73	2.85	5.24e-05
Antibiotic Catabolic Process	52	14	1.58	8.87	5.27e-05
Regulation Of Endocytosis	254	29	7.71	3.76	5.48e-05
Pyruvate Biosynthetic Process	43	13	1.31	9.96	5.71e-05
Platelet Aggregation	43	13	1.31	9.96	5.71e-05
Negative Regulation Of Programmed Cell Death	936	64	28.42	2.25	6.27e-05
Epithelial Cell Differentiation	668	51	20.29	2.51	6.59e-05
Platelet Activation	137	21	4.16	5.05	7.47e-05
Pyridine-Containing Compound Biosynthetic Process	75	16	2.28	7.02	7.79e-05
Epithelium Development	1082	70	32.86	2.13	7.92e-05
Cellular Metabolic Process	8971	346	272.43	1.27	8.16e-05
Regulation Of Immune Effector Process	437	39	13.27	2.94	8.7e-05
Positive Regulation Of Nitrogen Compound Metabolic Process	3095	150	93.99	1.6	8.81e-05
Ribose Phosphate Metabolic Process	457	40	13.88	2.88	9.25e-05
Enzyme Linked Receptor Protein Signaling Pathway	686	52	20.83	2.5	9.25e-05
Regulation Of Complement Activation	113	19	3.43	5.54	0.000101
Regulation Of Acute Inflammatory Response	154	22	4.68	4.7	0.000105
Regulation Of Cell Shape	154	22	4.68	4.7	0.000105
'De Novo' Posttranslational Protein Folding	37	12	1.12	10.68	0.000114
Regulation Of Protein Activation Cascade	114	19	3.46	5.49	0.000115
Regulation Of Innate Immune Response	368	35	11.18	3.13	0.000117
Regulation Of Transferase Activity	936	63	28.42	2.22	0.000119
Positive Regulation Of Telomerase Rna Localization To Cajal Body	15	9	0.46	19.76	0.000121
Glucose Catabolic Process	29	11	0.88	12.49	0.000123
Cell Redox Homeostasis	67	15	2.03	7.37	0.000129
Negative Regulation Of Response To Stimulus	1543	89	46.86	1.9	0.000154
Regulation Of Phosphate Metabolic Process	1694	95	51.44	1.85	0.00017
Adp Metabolic Process	48	13	1.46	8.92	0.000173
Regulation Of Phosphorus Metabolic Process	1696	95	51.5	1.84	0.000173
Pyruvate Metabolic Process	69	15	2.1	7.16	0.000182
Peptide Metabolic Process	528	43	16.03	2.68	0.000182
Regulation Of Mrna Stability	118	19	3.58	5.3	0.000189
Positive Regulation Of Actin Filament Polymerization	93	17	2.82	6.02	0.000202
Cell Morphogenesis	664	50	20.16	2.48	0.000209
Chaperone Cofactor-Dependent Protein Refolding	31	11	0.94	11.68	0.000216
Positive Regulation Of Cell Death	668	50	20.29	2.46	0.000228
Protein Targeting	343	33	10.42	3.17	0.000236
Positive Regulation Of Protein Localization To Membrane	120	19	3.64	5.21	0.00024
Response To Alcohol	240	27	7.29	3.7	0.000242
Actin Filament Bundle Assembly	60	14	1.82	7.68	0.00025
Regulation Of Cell Proliferation	1591	90	48.32	1.86	0.000253
Nicotinamide Nucleotide Biosynthetic Process	71	15	2.16	6.96	0.000254
Pyridine Nucleotide Biosynthetic Process	71	15	2.16	6.96	0.000254
Regulation Of Peptide Transport	697	51	21.17	2.41	0.000256
Cellular Response To Stress	1593	90	48.38	1.86	0.000261
Cellular Response To Drug	327	32	9.93	3.22	0.000267
Organic Substance Transport	2122	111	64.44	1.72	0.000274
Regulation Of Epithelial Cell Migration	210	25	6.38	3.92	0.00029
Positive Regulation Of Leukocyte Cell-Cell Adhesion	210	25	6.38	3.92	0.00029
Ras Protein Signal Transduction	243	27	7.38	3.66	0.000306
Purine Ribonucleoside Triphosphate Biosynthetic Process	84	16	2.55	6.27	0.000315
Purine Ribonucleoside Monophosphate Biosynthetic Process	97	17	2.95	5.77	0.000348
Purine Nucleoside Monophosphate Biosynthetic Process	97	17	2.95	5.77	0.000348
Positive Regulation Of Epithelial Cell Migration	137	20	4.16	4.81	0.000349
Atp Biosynthetic Process	73	15	2.22	6.77	0.00035
Purine Nucleoside Triphosphate Biosynthetic Process	85	16	2.58	6.2	0.000364
Purine Nucleoside Triphosphate Metabolic Process	229	26	6.95	3.74	0.000369
Positive Regulation Of Endocytosis	138	20	4.19	4.77	0.000389
Regulation Of Telomerase Rna Localization To Cajal Body	18	9	0.55	16.46	0.000399
Ribonucleoside Monophosphate Biosynthetic Process	111	18	3.37	5.34	0.000402
Response To Hydrogen Peroxide	111	18	3.37	5.34	0.000402
Cellular Response To Organic Cyclic Compound	485	40	14.73	2.72	0.000417
Cofactor Catabolic Process	63	14	1.91	7.32	0.000424
Actin Filament Bundle Organization	63	14	1.91	7.32	0.000424
Cellular Response To Reactive Oxygen Species	125	19	3.8	5.01	0.000429
Positive Regulation Of Cell-Cell Adhesion	248	27	7.53	3.59	0.000448
Nad Biosynthetic Process	53	13	1.61	8.08	0.000472
Neurogenesis	1565	88	47.53	1.85	0.000479
Nucleoside Triphosphate Metabolic Process	249	27	7.56	3.57	0.000483
Neural Nucleus Development	64	14	1.94	7.2	0.000503
Regulation Of Multi-Organism Process	374	34	11.36	2.99	0.000517
Regulation Of Rna Stability	127	19	3.86	4.93	0.000538
Cellular Response To Growth Factor Stimulus	490	40	14.88	2.69	0.000539
Regulation Of Cell Differentiation	1721	94	52.26	1.8	0.00054
Anatomical Structure Homeostasis	320	31	9.72	3.19	0.000541
Regulation Of Cysteine-Type Endopeptidase Activity	234	26	7.11	3.66	0.000547
Nucleoside Triphosphate Biosynthetic Process	102	17	3.1	5.49	0.000667
Hydrogen Peroxide Catabolic Process	27	10	0.82	12.2	0.000676
Positive Regulation Of Cell Differentiation	939	61	28.52	2.14	0.000696
Ribose Phosphate Biosynthetic Process	205	24	6.23	3.86	0.000725
Ribonucleoside Triphosphate Biosynthetic Process	90	16	2.73	5.85	0.000732
Intracellular Protein Transport	943	61	28.64	2.13	0.000767
Purine Ribonucleoside Triphosphate Metabolic Process	222	25	6.74	3.71	0.000774
Positive Regulation Of Defense Response	381	34	11.57	2.94	0.000778
Positive Regulation Of Nf-Kappab Transcription Factor Activity	145	20	4.4	4.54	0.000807
Positive Regulation Of Signal Transduction	1580	88	47.98	1.83	0.000816
Homotypic Cell-Cell Adhesion	56	13	1.7	7.64	0.000822
Regulation Of Cell-Cell Adhesion	382	34	11.6	2.93	0.000824
Regulation Of Intracellular Signal Transduction	1837	98	55.79	1.76	0.00085
Nucleotide Catabolic Process	104	17	3.16	5.38	0.000855
Nucleobase-Containing Small Molecule Biosynthetic Process	146	20	4.43	4.51	0.000892
Proteolysis	1316	77	39.96	1.93	0.00092
Cellular Macromolecule Catabolic Process	856	57	25.99	2.19	0.000935
Regulation Of Protein Transport	667	48	20.26	2.37	0.00103
Transcription, Dna-Templated	2560	37	77.74	0.48	0.00106
Nucleic Acid-Templated Transcription	2561	37	77.77	0.48	0.00106
Rna Biosynthetic Process	2570	37	78.05	0.47	0.00107
Chemical Homeostasis	1043	65	31.67	2.05	0.00109
Response To Corticosteroid	163	21	4.95	4.24	0.0011
Cell Junction Assembly	163	21	4.95	4.24	0.0011
Cofactor Biosynthetic Process	227	25	6.89	3.63	0.00114
Ribonucleoside Triphosphate Metabolic Process	228	25	6.92	3.61	0.00123
Response To Steroid Hormone	333	31	10.11	3.07	0.00123
Regulation Of Protein Modification Process	1779	95	54.02	1.76	0.00126
Regulation Of Cysteine-Type Endopeptidase Activity Involved In Apoptotic Process	212	24	6.44	3.73	0.00128
Antigen Processing And Presentation	165	21	5.01	4.19	0.00132
Nucleoside Diphosphate Metabolic Process	82	15	2.49	6.02	0.00134
Response To Ethanol	136	19	4.13	4.6	0.00141
Positive Regulation Of Protein Localization To Cajal Body	9	7	0.27	25.61	0.00147
Regulation Of Protein Localization To Cajal Body	9	7	0.27	25.61	0.00147
Cell Morphogenesis Involved In Differentiation	526	41	15.97	2.57	0.00147
Regulation Of Phosphorylation	1502	84	45.61	1.84	0.00147
Regulation Of Protein Localization To Chromosome, Telomeric Region	15	8	0.46	17.56	0.00156
Nucleoside Monophosphate Biosynthetic Process	123	18	3.74	4.82	0.0016
Nucleoside Phosphate Catabolic Process	110	17	3.34	5.09	0.00175
Acute Inflammatory Response	72	14	2.19	6.4	0.0018
Positive Regulation Of Signaling	1734	93	52.66	1.77	0.00186
Regulation Of Actin Filament Depolymerization	50	12	1.52	7.9	0.00188
Positive Regulation Of Innate Immune Response	268	27	8.14	3.32	0.00188
Regulation Of Leukocyte Cell-Cell Adhesion	286	28	8.69	3.22	0.00193
Positive Regulation Of T Cell Activation	201	23	6.1	3.77	0.00195
Positive Regulation Of Intracellular Signal Transduction	1054	65	32.01	2.03	0.00205
Regulation Of Mrna Catabolic Process	140	19	4.25	4.47	0.00211
Regulation Of Cell-Substrate Adhesion	202	23	6.13	3.75	0.00212
Reactive Oxygen Species Metabolic Process	112	17	3.4	5	0.0022
Positive Regulation Of Dna Metabolic Process	219	24	6.65	3.61	0.00221
Purine Ribonucleoside Diphosphate Metabolic Process	62	13	1.88	6.9	0.00229
Purine Nucleoside Diphosphate Metabolic Process	62	13	1.88	6.9	0.00229
Glycosaminoglycan Catabolic Process	62	13	1.88	6.9	0.00229
Acute-Phase Response	41	11	1.25	8.83	0.00233
Positive Regulation Of Establishment Of Protein Localization To Telomere	10	7	0.3	23.05	0.00243
Protein Localization To Organelle	686	48	20.83	2.3	0.00257
Positive Regulation Of Cell Communication	1726	92	52.41	1.76	0.00262
Positive Regulation Of Cytokine Production	406	34	12.33	2.76	0.00309
Ribonucleoside Diphosphate Metabolic Process	64	13	1.94	6.69	0.00315
Regulation Of Kinase Activity	826	54	25.08	2.15	0.00329
Negative Regulation Of Supramolecular Fiber Organization	130	18	3.95	4.56	0.00335
Positive Regulation Of Apoptotic Process	610	44	18.52	2.38	0.00352
Regulation Of Establishment Of Protein Localization To Telomere	11	7	0.33	20.96	0.00387
Response To Other Organism	912	58	27.7	2.09	0.00391
Response To External Biotic Stimulus	914	58	27.76	2.09	0.004
Organophosphate Catabolic Process	162	20	4.92	4.07	0.00404
Response To Glucocorticoid	147	19	4.46	4.26	0.00415
Negative Regulation Of Cellular Component Movement	298	28	9.05	3.09	0.00415
Aminoglycan Catabolic Process	66	13	2	6.49	0.00429
Protein Localization To Membrane	452	36	13.73	2.62	0.00429
Positive Regulation Of Programmed Cell Death	616	44	18.71	2.35	0.00433
Positive Regulation Of Reactive Oxygen Species Metabolic Process	91	15	2.76	5.43	0.00438
Establishment Of Protein Localization To Organelle	413	34	12.54	2.71	0.00445
Positive Regulation Of Cell Proliferation	922	58	28	2.07	0.0045
Antigen Processing And Presentation Of Exogenous Antigen	133	18	4.04	4.46	0.00453
Regulation Of Protein Phosphorylation	1398	78	42.45	1.84	0.00491
Positive Regulation Of Dna Biosynthetic Process	67	13	2.03	6.39	0.00498
Negative Regulation Of Protein Complex Assembly	134	18	4.07	4.42	0.005
Positive Regulation Of Telomere Maintenance Via Telomere Lengthening	35	10	1.06	9.41	0.00501
Establishment Or Maintenance Of Cell Polarity	181	21	5.5	3.82	0.00531
Ephrin Receptor Signaling Pathway	80	14	2.43	5.76	0.00555
Ribonucleotide Biosynthetic Process	198	22	6.01	3.66	0.00561
Positive Regulation Of Cell-Substrate Adhesion	121	17	3.67	4.63	0.00585
Regulation Of Establishment Of Protein Localization To Chromosome	12	7	0.36	19.21	0.00598
Leukocyte Migration	361	31	10.96	2.83	0.0062
Positive Regulation Of Substrate Adhesion-Dependent Cell Spreading	36	10	1.09	9.15	0.00623
Carbohydrate Derivative Catabolic Process	183	21	5.56	3.78	0.00625
Immune Response-Regulating Signaling Pathway	520	39	15.79	2.47	0.00627
Regulation Of Telomere Maintenance	81	14	2.46	5.69	0.00634
Regulation Of T Cell Activation	305	28	9.26	3.02	0.00636
Glyceraldehyde-3-Phosphate Metabolic Process	19	8	0.58	13.87	0.00637
Regulation Of Dna Biosynthetic Process	108	16	3.28	4.88	0.00661
Response To Biotic Stimulus	951	59	28.88	2.04	0.00667
Negative Regulation Of Multicellular Organismal Process	1150	67	34.92	1.92	0.00674
Tissue Homeostasis	184	21	5.59	3.76	0.00677
Cell-Substrate Adhesion	168	20	5.1	3.92	0.0068
Purine Ribonucleotide Biosynthetic Process	185	21	5.62	3.74	0.00733
Humoral Immune Response	345	30	10.48	2.86	0.00735
Response To Heat	109	16	3.31	4.83	0.00738
Regulation Of Reactive Oxygen Species Metabolic Process	169	20	5.13	3.9	0.00739
Activation Of Innate Immune Response	186	21	5.65	3.72	0.00794
Positive Regulation Of Endothelial Cell Migration	96	15	2.92	5.15	0.00802
Small Gtpase Mediated Signal Transduction	309	28	9.38	2.98	0.00807
Regulation Of Vasculature Development	310	28	9.41	2.97	0.00856
Positive Regulation Of Protein Localization To Chromosome, Telomeric Region	13	7	0.39	17.73	0.00896
Maintenance Of Location In Cell	97	15	2.95	5.09	0.00902
Epithelial Cell Development	188	21	5.71	3.68	0.0093
Regulation Of Symbiosis, Encompassing Mutualism Through Parasitism	205	22	6.23	3.53	0.00955
Cellular Protein Metabolic Process	3661	161	111.18	1.45	0.00969
Antigen Processing And Presentation Of Exogenous Peptide Antigen	126	17	3.83	4.44	0.0097
Regulation Of Protein Kinase Activity	760	50	23.08	2.17	0.0098
Regulation Of Telomere Maintenance Via Telomere Lengthening	60	12	1.82	6.59	0.0102
Coenzyme Biosynthetic Process	173	20	5.25	3.81	0.0103
Positive Regulation Of Telomere Maintenance	49	11	1.49	7.39	0.0107
Ribonucleoside Monophosphate Metabolic Process	242	24	7.35	3.27	0.0114
Atp Metabolic Process	191	21	5.8	3.62	0.0117
Purine-Containing Compound Biosynthetic Process	208	22	6.32	3.48	0.0119
Regulation Of Cell Morphogenesis Involved In Differentiation	297	27	9.02	2.99	0.0119
Protein Catabolic Process	642	44	19.5	2.26	0.0131
Aging	262	25	7.96	3.14	0.0131
Organic Acid Metabolic Process	1005	60	30.52	1.97	0.0135
Cell Junction Organization	210	22	6.38	3.45	0.0138
Regulation Of Mrna Metabolic Process	263	25	7.99	3.13	0.014
Organonitrogen Compound Biosynthetic Process	1420	77	43.12	1.79	0.0141
Purine Ribonucleoside Monophosphate Metabolic Process	228	23	6.92	3.32	0.0145
Generation Of Neurons	1473	79	44.73	1.77	0.0146
Regulation Of Angiogenesis	282	26	8.56	3.04	0.0147
Response To Acid Chemical	339	29	10.29	2.82	0.0151
Purine Nucleoside Monophosphate Metabolic Process	229	23	6.95	3.31	0.0155
Purine Nucleotide Biosynthetic Process	195	21	5.92	3.55	0.0159
Cellular Response To Heat	63	12	1.91	6.27	0.016
Protein Complex Oligomerization	501	37	15.21	2.43	0.0167
Oxoacid Metabolic Process	987	59	29.97	1.97	0.0171
Negative Regulation Of Phosphate Metabolic Process	540	39	16.4	2.38	0.0179
Negative Regulation Of Phosphorus Metabolic Process	541	39	16.43	2.37	0.0184
Ossification	250	24	7.59	3.16	0.0192
Midbrain Development	90	14	2.73	5.12	0.0193
Posttranscriptional Regulation Of Gene Expression	461	35	14	2.5	0.0197
Positive Regulation Of Cell Morphogenesis Involved In Differentiation	149	18	4.52	3.98	0.0199
Regulation Of Telomere Maintenance Via Telomerase	53	11	1.61	6.83	0.0208
Immune Response-Activating Signal Transduction	485	36	14.73	2.44	0.021
Central Nervous System Development	924	56	28.06	2	0.0212
Regulation Of Endothelial Cell Migration	150	18	4.56	3.95	0.0217
Regulation Of Dna Metabolic Process	406	32	12.33	2.6	0.0227
Osteoblast Differentiation	120	16	3.64	4.39	0.0229
Negative Regulation Of Actin Filament Polymerization	54	11	1.64	6.71	0.0244
Antigen Processing And Presentation Of Peptide Antigen	136	17	4.13	4.12	0.0249
Multicellular Organismal Homeostasis	310	27	9.41	2.87	0.0251
Purine Nucleotide Metabolic Process	445	34	13.51	2.52	0.0254
Positive Regulation Of Telomere Maintenance Via Telomerase	33	9	1	8.98	0.0256
Macromolecule Metabolic Process	7714	293	234.26	1.25	0.0259
Negative Regulation Of Organelle Organization	369	30	11.21	2.68	0.0262
Phosphate-Containing Compound Metabolic Process	2121	103	64.41	1.6	0.0276
Small Molecule Biosynthetic Process	591	41	17.95	2.28	0.0281
Negative Regulation Of Protein Polymerization	67	12	2.03	5.9	0.0282
Positive Regulation Of Intrinsic Apoptotic Signaling Pathway	55	11	1.67	6.59	0.0285
Positive Regulation Of Hydrolase Activity	754	48	22.9	2.1	0.0296
Regulation Of Cellular Protein Catabolic Process	239	23	7.26	3.17	0.03
Negative Regulation Of Apoptotic Signaling Pathway	222	22	6.74	3.26	0.0316
Negative Regulation Of Phosphorylation	428	33	13	2.54	0.0323
Maintenance Of Protein Location	109	15	3.31	4.53	0.0331
Positive Regulation Of Establishment Of Protein Localization To Mitochondrion	56	11	1.7	6.47	0.0332
Positive Regulation Of Protein Insertion Into Mitochondrial Membrane Involved In Apoptotic Signaling Pathway	25	8	0.76	10.54	0.0341
Regulation Of Protein Insertion Into Mitochondrial Membrane Involved In Apoptotic Signaling Pathway	25	8	0.76	10.54	0.0341
Pattern Recognition Receptor Signaling Pathway	110	15	3.34	4.49	0.0366
Regulation Of Protein Depolymerization	82	13	2.49	5.22	0.0368
Negative Regulation Of Cell Adhesion	261	24	7.93	3.03	0.0381
Regulation Of Protein Catabolic Process	377	30	11.45	2.62	0.039
Carboxylic Acid Metabolic Process	897	54	27.24	1.98	0.0402
Detection Of Stimulus Involved In Sensory Perception	518	1	15.73	0.06	0.0402
Regulation Of Mitochondrion Organization	174	19	5.28	3.6	0.0406
Establishment Of Protein Localization To Membrane	244	23	7.41	3.1	0.0412
Interaction With Symbiont	70	12	2.13	5.65	0.0422
Plasma Membrane Bounded Cell Projection Organization	1068	61	32.43	1.88	0.0423
Ribonucleotide Metabolic Process	438	33	13.3	2.48	0.0446
Positive Regulation Of Mitochondrion Organization	112	15	3.4	4.41	0.0446
Regulation Of Cell Development	903	54	27.42	1.97	0.0446
Nucleoside Monophosphate Metabolic Process	264	24	8.02	2.99	0.0456
Cellular Response To Interferon-Gamma	159	18	4.83	3.73	0.0456
Negative Regulation Of Cell Motility	264	24	8.02	2.99	0.0456
Chaperone-Mediated Protein Complex Assembly	18	7	0.55	12.81	0.0489
Protein Heterooligomerization	113	15	3.43	4.37	0.0492
