# Supplementary material for: Composition and origin of lung fluid proteome in premature infants and relationship to respiratory outcome
Source: PLoS One. 2020 Dec 10;15(12):e0243168. doi: 10.1371/journal.pone.0243168 (PMC7728257; doi:10.1371/journal.pone.0243168)
Supplement: S5 Table — Data for culture medium from explants of 3 specimens of human fetal lung. (XLSX) [file pone.0243168.s006.xlsx]

## Sheet: Sheet1
S5 Table. Protein abundance in culture media of human fetal lung explants corresponding to expressed mRNAs.
	Gene	AI x 108	AI x 108
Protein Name	Symbol	(mean)	(sd)
Histone H4	HIST1H4A	166.52	44.979
Histone H2B type 1-K	HIST1H2BK	91.9489	3.9868
Metalloproteinase inhibitor 1	TIMP1	67.7808	11.1691
Hemoglobin subunit gamma-2	HBG2	51.9692	7.50356
Hemoglobin subunit gamma-1	HBG1	51.3964	11.3058
Hemoglobin subunit alpha	HBA1	45.6177	18.0331
Complement C3	C3	41.649	6.63939
Histone H2A type 1	HIST1H2AG	38.656	5.47607
Serum albumin	ALB	33.2346	11.8084
Histone H2A.V	H2AFV	32.9285	5.30169
Histone H2A.Z	H2AFZ	32.8216	5.28448
Vimentin	VIM	29.3342	3.06325
Histone H2A type 1-A	HIST1H2AA	29.2535	3.46143
Pulmonary surfactant-associated protein B	SFTPB	28.6853	14.2511
Histone H2A.x	H2AFX	27.4188	3.12624
Alpha-1-antitrypsin	SERPINA1	24.3392	10.2785
Histone H3.1	HIST1H3A	22.9657	5.80253
Neutrophil gelatinase-associated lipocalin	LCN2	21.8933	11.7063
Chitinase-3-like protein 1	CHI3L1	21.5211	2.7868
Actin, cytoplasmic 1	ACTB	20.8514	6.21454
Actin, cytoplasmic 2	ACTG1	20.4186	5.914
Hemoglobin subunit beta	HBB	20.1939	11.6168
Annexin A2	ANXA2	19.4579	3.62913
Beta-2-microglobulin	B2M	18.1196	1.53972
Triosephosphate isomerase	TPI1	16.1091	0.596938
Fibronectin	FN1	15.6745	2.84604
Lumican	LUM	14.8454	1.46596
14-3-3 protein zeta/delta	YWHAZ	14.6848	1.62281
Galectin-1	LGALS1	14.2241	2.88811
14-3-3 protein epsilon	YWHAE	13.7836	3.10514
Interstitial collagenase	MMP1	13.7619	8.17612
Hemoglobin subunit delta	HBD	13.2737	6.48305
Actin, alpha cardiac muscle 1	ACTC1	12.8605	5.42256
SPARC	SPARC	12.4545	5.6159
Peptidyl-prolyl cis-trans isomerase B	PPIB	12.3862	2.22061
Insulin-like growth factor-binding protein 4	IGFBP4	12.0844	2.39088
Follistatin-related protein 1	FSTL1	12.0752	2.60212
Annexin A5	ANXA5	11.5447	2.43585
Peptidyl-prolyl cis-trans isomerase A	PPIA	11.5002	0.500428
Interleukin-8	IL8	11.4995	0.414526
Complement C1r subcomponent	C1R	11.4179	2.32397
Epididymal secretory protein E1	NPC2	11.3975	3.52013
Growth-regulated alpha protein	CXCL1	11.3264	5.16945
Thymosin beta-4	TMSB4X	10.8854	3.16055
Myosin light polypeptide 6	MYL6	10.7528	0.673592
Alpha-enolase	ENO1	10.6353	2.24918
Stanniocalcin-1	STC1	10.4896	1.40894
Glutathione S-transferase P	GSTP1	10.315	1.10842
Histone H2A type 2-B	HIST2H2AB	10.1946	3.15376
Phosphatidylethanolamine-binding protein 1	PEBP1	9.74738	3.18648
Polyubiquitin-B	UBB	9.62209	0.892549
14-3-3 protein theta	YWHAQ	9.11499	1.24157
72 kDa type IV collagenase	MMP2	9.07937	1.38389
Tropomyosin alpha-4 chain	TPM4	8.98918	1.80376
Calmodulin	CALM1	8.74396	1.62664
Insulin-like growth factor-binding protein 5	IGFBP5	8.70295	3.28844
WAP four-disulfide core domain protein 2	WFDC2	8.36002	5.51737
Prelamin-A/C	LMNA	8.26393	2.85974
14-3-3 protein beta/alpha	YWHAB	8.19059	1.84147
Ig kappa chain C region	IGKC	8.13606	11.2378
Histone H1.4	HIST1H1E	8.08906	3.61046
Insulin-like growth factor-binding protein 2	IGFBP2	7.86389	1.00836
Insulin-like growth factor-binding protein 7	IGFBP7	7.58017	2.16521
14-3-3 protein eta	YWHAH	7.52263	1.25996
Cystatin-C	CST3	7.46897	6.28666
Peroxiredoxin-6	PRDX6	7.45291	0.773215
Decorin	DCN	7.412	2.08088
14-3-3 protein gamma	YWHAG	7.4015	1.09584
Myosin regulatory light chain 12B	MYL12B	7.27893	0.631003
Myosin regulatory light chain 12A	MYL12A	7.27341	0.630525
Alpha-2-macroglobulin	A2M	7.26196	1.63814
EGF-containing fibulin-like extracellular matrix protein 1	EFEMP1	7.20277	1.25655
60S acidic ribosomal protein P2	RPLP2	7.10434	0.744746
14-3-3 protein sigma	SFN	7.04914	1.23775
Profilin-1	PFN1	6.99971	1.10058
Intercellular adhesion molecule 1	ICAM1	6.80458	2.32286
Transforming growth factor-beta-induced protein ig-h3	TGFBI	6.80074	1.10998
Thymosin beta-10	TMSB10	6.75451	1.9565
Thrombospondin-1	THBS1	6.73054	1.27678
Cofilin-1	CFL1	6.59962	0.842146
Matrilysin	MMP7	6.41108	0.623137
C-X-C motif chemokine 5	CXCL5	6.33697	3.74479
Myosin regulatory light polypeptide 9	MYL9	6.29121	1.13289
Complement factor B	CFB	6.18444	2.41408
Tropomyosin beta chain	TPM2	6.15966	2.13732
Periostin	POSTN	6.1415	0.853646
Sulfhydryl oxidase 1	QSOX1	6.02212	0.7373
Tenascin	TNC	5.99621	1.87126
Histone H1.5	HIST1H1B	5.90079	1.99637
Galectin-3-binding protein	LGALS3BP	5.82723	2.47936
Biglycan	BGN	5.75295	2.76427
Peroxiredoxin-2	PRDX2	5.73435	0.368413
Pigment epithelium-derived factor	SERPINF1	5.71182	0.900817
Protein DJ-1	PARK7	5.55631	2.21751
Ceruloplasmin	CP	5.44926	2.19233
Protein S100-A10	S100A10	5.44917	1.32068
Protein S100-A9	S100A9	5.44336	1.17081
Alpha-1-acid glycoprotein 1	ORM1	5.42299	7.05383
Collagen alpha-2(I) chain	COL1A2	5.28016	0.524203
Complement C1s subcomponent	C1S	5.24727	0.599472
L-lactate dehydrogenase B chain	LDHB	5.08124	0.497954
Keratin, type I cytoskeletal 19	KRT19	5.07584	0.671245
Ribonuclease pancreatic	RNASE1	5.01005	1.26553
Alpha-2-HS-glycoprotein	AHSG	4.99005	4.38692
Keratin, type II cytoskeletal 8	KRT8	4.97494	0.493216
Core histone macro-H2A.1	H2AFY	4.9385	0.971105
Clusterin	CLU	4.82307	1.32123
Nucleobindin-1	NUCB1	4.81471	0.560444
Transgelin-2	TAGLN2	4.79265	0.650414
Tropomyosin alpha-1 chain	TPM1	4.74085	1.78819
Protein disulfide-isomerase A3	PDIA3	4.73429	0.86799
C-X-C motif chemokine 3	CXCL3	4.71192	3.12722
Phosphoglycerate kinase 1	PGK1	4.64715	1.0733
Peroxiredoxin-1	PRDX1	4.61806	1.26262
Selenium-binding protein 1	SELENBP1	4.6031	0.381594
C-X-C motif chemokine 2	CXCL2	4.47318	2.74058
Moesin	MSN	4.44199	0.621034
Protein S100-A11	S100A11	4.35433	1.60449
Tropomyosin alpha-3 chain	TPM3	4.33571	1.85512
Complement factor I	CFI	4.32796	0.171554
Interleukin-6	IL6	4.31516	1.72181
Trypsin-2	PRSS2	4.31065	3.73802
Collagen alpha-1(I) chain	COL1A1	4.28959	1.04207
Annexin A1	ANXA1	4.28048	1.31491
SH3 domain-binding glutamic acid-rich-like protein	SH3BGRL	4.27778	1.05094
Heterogeneous nuclear ribonucleoproteins A2/B1	HNRNPA2B1	4.2067	1.59381
Mimecan	OGN	4.14939	1.68587
Parathymosin	PTMS	4.10666	1.362
Cathepsin B	CTSB	4.09774	0.551076
Metalloproteinase inhibitor 2	TIMP2	4.08955	0.383562
Alpha-actinin-4	ACTN4	4.07778	0.911183
Barrier-to-autointegration factor	BANF1	4.05169	1.85009
Histone H1.0	H1F0	4.02834	2.3677
Glyceraldehyde-3-phosphate dehydrogenase	GAPDH	3.9807	0.992708
Lamin-B2	LMNB2	3.9598	1.44757
Fibulin-1	FBLN1	3.94679	0.582766
Complement factor H	CFH	3.91385	1.0749
78 kDa glucose-regulated protein	HSPA5	3.90231	0.515324
Alcohol dehydrogenase 1B	ADH1B	3.87661	1.26632
Histone H1.4	HIST1H1E	3.87347	3.9592
Prothymosin alpha	PTMA	3.80438	1.28125
Insulin-like growth factor-binding protein 3	IGFBP3	3.74813	0.357733
Activated RNA polymerase II transcriptional coactivator p15	SUB1	3.73596	1.17728
Transgelin	TAGLN	3.67107	2.02526
Basal cell adhesion molecule	BCAM	3.62871	1.6051
Lamin-B1	LMNB1	3.62183	1.45437
Serine/arginine-rich splicing factor 1	SRSF1	3.59862	2.39568
L-lactate dehydrogenase A chain	LDHA	3.562	0.38456
Heat shock cognate 71 kDa protein	HSPA8	3.54754	0.353834
Tubulin alpha-1B chain	TUBA1B	3.53455	1.06714
Heterogeneous nuclear ribonucleoprotein D0	HNRNPD	3.52138	0.452425
Thioredoxin	TXN	3.46774	0.638233
Collagen alpha-1(III) chain	COL3A1	3.46259	0.776133
Thrombospondin-2	THBS2	3.42843	0.811252
Heat shock protein HSP 90-alpha	HSP90AA1	3.40413	0.319502
Midkine	MDK	3.40376	2.52649
Procollagen C-endopeptidase enhancer 1	PCOLCE	3.35906	1.45465
Nucleophosmin	NPM1	3.32616	1.06669
Complement component C7	C7	3.3025	1.12999
Tissue factor pathway inhibitor	TFPI	3.29432	0.679401
Signal recognition particle 9 kDa protein	SRP9	3.2576	1.48825
C-C motif chemokine 2	CCL2	3.22517	4.09091
Collagen alpha-3(VI) chain	COL6A3	3.20776	0.700207
Heat shock protein HSP 90-beta	HSP90AB1	3.17322	0.650743
Heat shock protein HSP 90-beta	HSP90AB1	3.17322	0.650743
Spectrin alpha chain, brain	SPTAN1	3.14703	0.723931
Proactivator polypeptide	PSAP	3.10294	0.409558
40S ribosomal protein S28	RPS28	3.08719	1.10075
Alpha-actinin-1	ACTN1	3.07693	0.454578
Osteopontin	SPP1	3.06965	0.613992
Annexin A3	ANXA3	3.00317	1.36318
BTB/POZ domain-containing protein KCTD12	KCTD12	2.93553	1.2535
High mobility group protein B2	HMGB2	2.91052	0.830318
Transketolase	TKT	2.89686	0.341664
Amyloid beta A4 protein	APP	2.88801	0.50164
Interleukin enhancer-binding factor 2	ILF2	2.88498	0.372118
Ribonuclease 4	RNASE4	2.87125	1.97909
Malate dehydrogenase, cytoplasmic	MDH1	2.86792	0.747722
Peroxidasin homolog	PXDN	2.84932	0.225465
Endothelial cell-specific molecule 1	ESM1	2.83794	0.768262
Protein disulfide-isomerase	P4HB	2.80751	0.692006
Filamin-A	FLNA	2.78271	0.895842
Complement C1r subcomponent-like protein	C1RL	2.77646	0.56617
Histone H1.1	HIST1H1A	2.73807	1.68503
Cystatin-B	CSTB	2.72374	1.43446
Fructose-bisphosphate aldolase A	ALDOA	2.71728	0.553231
Calreticulin	CALR	2.70944	0.970053
Cathepsin D	CTSD	2.70355	1.1066
Protein SET	SET	2.69847	0.327527
Nucleoside diphosphate kinase B	NME2	2.69746	0.492022
Olfactomedin-like protein 3	OLFML3	2.68991	1.57382
High mobility group protein B1	HMGB1	2.66401	0.870095
Hepatoma-derived growth factor	HDGF	2.65817	1.04361
DNA-(apurinic or apyrimidinic site) lyase	APEX1	2.64739	0.592829
Monocyte differentiation antigen CD14	CD14	2.64174	0.746426
C-X-C motif chemokine 6	CXCL6	2.61809	1.34589
Fatty acid-binding protein, epidermal	FABP5	2.60023	1.53078
Ezrin	EZR	2.59454	0.516624
Nidogen-1	NID1	2.59192	0.313616
Malate dehydrogenase, mitochondrial	MDH2	2.59167	1.96378
Nucleoside diphosphate kinase A	NME1	2.56301	0.600349
Rab GDP dissociation inhibitor beta	GDI2	2.56258	0.402072
Ubiquitin-conjugating enzyme E2 N	UBE2N	2.53306	0.541567
Dihydropyrimidinase-related protein 2	DPYSL2	2.5301	0.198645
Spectrin beta chain, brain 1	SPTBN1	2.52515	0.586032
Laminin subunit gamma-1	LAMC1	2.52302	0.069546
Heat shock protein beta-1	HSPB1	2.50581	0.802803
Desmin	DES	2.49311	0.725893
Apolipoprotein E	APOE	2.48188	1.28889
Tubulin polymerization-promoting protein family member 3	TPPP3	2.42026	0.713305
Acidic leucine-rich nuclear phosphoprotein 32 family member B	ANP32B	2.41959	0.574342
Small ubiquitin-related modifier 3	SUMO3	2.40771	0.197319
Acidic leucine-rich nuclear phosphoprotein 32 family member A	ANP32A	2.40748	0.633688
Peroxiredoxin-5, mitochondrial	PRDX5	2.40281	0.756467
Heat shock 70 kDa protein 1A/1B	HSPA1A	2.39862	0.999158
Tubulin beta chain	TUBB	2.38068	1.245
Putative tropomyosin alpha-3 chain-like protein	A6NL28	2.3625	0.757085
Annexin A6	ANXA6	2.35544	0.824295
Apolipoprotein A-I	APOA1	2.35303	0.613578
Rho GDP-dissociation inhibitor 1	ARHGDIA	2.33173	0.881367
Small nuclear ribonucleoprotein Sm D2	SNRPD2	2.30497	0.939671
Alcohol dehydrogenase 1C	ADH1C	2.30365	0.572205
Gamma-enolase	ENO2	2.24978	0.906948
Nucleolin	NCL	2.24255	0.0686923
Acyl-CoA-binding protein	DBI	2.2411	3.88169
Basement membrane-specific heparan sulfate proteoglycan core protein	HSPG2	2.23411	0.236036
Complement C5	C5	2.22967	0.329561
Heterogeneous nuclear ribonucleoprotein A1	HNRNPA1	2.22798	0.510919
Tetranectin	CLEC3B	2.18206	1.4679
Growth/differentiation factor 15	GDF15	2.1536	0.432179
Superoxide dismutase [Cu-Zn]	SOD1	2.14695	0.637499
Small nuclear ribonucleoprotein Sm D3	SNRPD3	2.13989	0.855604
Beta-defensin 4A	DEFB4A	2.13236	3.69336
Gelsolin	GSN	2.1224	0.504628
Elongation factor 1-alpha 1	EEF1A1	2.10262	0.471842
Retinol-binding protein 1	RBP1	2.08567	0.875777
60S acidic ribosomal protein P1	RPLP1	2.07159	0.251593
Keratin, type II cytoskeletal 7	KRT7	2.06815	0.531637
Intercellular adhesion molecule 2	ICAM2	2.0632	0.520683
Mesencephalic astrocyte-derived neurotrophic factor	MANF	2.05857	0.351892
Core histone macro-H2A.2	H2AFY2	2.05288	0.353089
Radixin	RDX	2.04693	0.4984
Heterogeneous nuclear ribonucleoproteins C1/C2	HNRNPC	2.03424	0.611275
10 kDa heat shock protein, mitochondrial	HSPE1	2.0017	2.50063
N(G),N(G)-dimethylarginine dimethylaminohydrolase 1	DDAH1	1.99722	0.939092
F-actin-capping protein subunit beta	CAPZB	1.98596	0.0941572
Pulmonary surfactant-associated protein A2	SFTPA2	1.9737	1.81886
Matrix metalloproteinase-9	MMP9	1.96999	0.490345
Macrophage migration inhibitory factor	MIF	1.94788	2.12249
Leucine-rich alpha-2-glycoprotein	LRG1	1.93801	0.824287
Ig gamma-1 chain C region	IGHG1	1.9167	1.97527
D-dopachrome decarboxylase	DDT	1.89791	1.13509
S-phase kinase-associated protein 1	SKP1	1.88961	0.288362
Hemoglobin subunit zeta	HBZ	1.87376	1.62278
Heat shock 70 kDa protein 1-like	HSPA1L	1.86562	0.288826
F-actin-capping protein subunit alpha-1	CAPZA1	1.83991	0.850238
Stathmin	STMN1	1.83149	0.872795
Putative trypsin-6	TRY6	1.82141	1.58026
Heterogeneous nuclear ribonucleoprotein K	HNRNPK	1.80962	0.0991635
HLA class I histocompatibility antigen, Cw-12 alpha chain	HLA-C	1.78434	0.308326
Myosin light chain 6B	MYL6B	1.78155	0.258466
Phosphoglycerate mutase 1	PGAM1	1.7813	0.415293
Protein disulfide-isomerase A6	PDIA6	1.77967	0.358751
Spondin-1	SPON1	1.7795	0.169477
Thioredoxin domain-containing protein 5	TXNDC5	1.77242	0.212176
Agrin	AGRN	1.76966	0.205242
Lymphatic vessel endothelial hyaluronic acid receptor 1	LYVE1	1.76828	0.666872
Golgi membrane protein 1	GOLM1	1.76633	1.07687
Pyruvate kinase isozymes M1/M2	PKM2	1.75913	0.632859
Putative heat shock 70 kDa protein 7	HSPA7	1.75284	0.114518
Heterogeneous nuclear ribonucleoprotein D-like	HNRPDL	1.74729	0.0470384
CD81 antigen	CD81	1.72674	0.718737
Plastin-3	PLS3	1.7231	0.66937
Phospholipid transfer protein	PLTP	1.71833	0.251543
Peptidyl-prolyl cis-trans isomerase C	PPIC	1.71756	0.228576
Heat shock-related 70 kDa protein 2	HSPA2	1.70353	0.26928
Chitinase-3-like protein 2	CHI3L2	1.6993	1.77204
Cathepsin L1	CTSL1	1.69174	0.350883
SH3 domain-binding glutamic acid-rich-like protein 3	SH3BGRL3	1.68315	1.3457
Cytochrome c	CYCS	1.67238	0.714973
Protein-glutamine gamma-glutamyltransferase 2	TGM2	1.60578	0.59777
Beta-1,4-galactosyltransferase 1	B4GALT1	1.59027	0.587699
HLA class I histocompatibility antigen, B-8 alpha chain	HLA-B	1.58082	0.308783
Histone H1x	H1FX	1.57707	0.355737
Vinculin	VCL	1.57345	0.491227
Lactotransferrin	LTF	1.56266	1.00251
C-C motif chemokine 21	CCL21	1.54317	0.290612
Carboxypeptidase M	CPM	1.52339	1.02504
Myosin-9	MYH9	1.52092	0.34372
Microfibrillar-associated protein 2	MFAP2	1.51419	0.10236
Collagen alpha-2(IV) chain	COL4A2	1.50449	0.308026
C-C motif chemokine 20	CCL20	1.49966	2.32948
Ephrin-A1	EFNA1	1.4996	0.483206
N(G),N(G)-dimethylarginine dimethylaminohydrolase 2	DDAH2	1.49591	0.522727
Serine/arginine-rich splicing factor 7	SRSF7	1.49406	0.69719
GTP-binding nuclear protein Ran	RAN	1.49232	0.576948
Collagen alpha-1(VI) chain	COL6A1	1.49226	0.0409325
Myristoylated alanine-rich C-kinase substrate	MARCKS	1.48432	0.466065
Proteasome activator complex subunit 1	PSME1	1.46913	0.364141
EMILIN-1	EMILIN1	1.45537	0.244337
Apolipoprotein C-III	APOC3	1.44016	1.56851
Keratin, type II cytoskeletal 6B	KRT6B	1.43116	0.271504
Syndecan-4	SDC4	1.41436	0.201666
Small nuclear ribonucleoprotein E	SNRPE	1.40634	1.41505
Ig lambda-6 chain C region	IGLC6	1.40584	2.43498
RNA-binding motif protein, X chromosome	RBMX	1.39421	0.143909
Latent-transforming growth factor beta-binding protein 4	LTBP4	1.39264	0.281021
Enhancer of rudimentary homolog	ERH	1.38724	0.92406
Heterogeneous nuclear ribonucleoprotein A/B	HNRNPAB	1.37757	0.328315
Leukemia inhibitory factor	LIF	1.35851	0.634465
Secretoglobin family 3A member 2	SCGB3A2	1.3538	2.34486
Serotransferrin	TF	1.34382	1.73753
Nidogen-2	NID2	1.33994	0.205902
Transaldolase	TALDO1	1.32715	0.55181
Alpha-actinin-2	ACTN2	1.32078	0.211543
Tubulin-specific chaperone A	TBCA	1.32068	0.728989
Laminin subunit beta-1	LAMB1	1.31507	0.268228
Ubiquitin-conjugating enzyme E2 L3	UBE2L3	1.30392	0.686105
Superoxide dismutase [Mn], mitochondrial	SOD2	1.30305	0.433488
Keratin, type I cytoskeletal 18	KRT18	1.29109	0.520037
Complement C4-B	C4B	1.28424	0.607415
Poly(rC)-binding protein 1	PCBP1	1.28009	0.336167
6-phosphogluconolactonase	PGLS	1.26941	0.838258
Putative heat shock protein HSP 90-beta-3	HSP90AB3P	1.2689	0.343576
Polymeric immunoglobulin receptor	PIGR	1.26134	2.18471
Glutathione S-transferase omega-1	GSTO1	1.24356	0.544339
HLA class I histocompatibility antigen, A-24 alpha chain	HLA-A	1.23986	0.847618
Pregnancy zone protein	PZP	1.23719	0.246202
Protein NDNF	NDNF	1.23422	0.47551
F-actin-capping protein subunit alpha-2	CAPZA2	1.22569	0.557508
Elongation factor 1-delta	EEF1D	1.22462	0.305017
Reticulocalbin-1	RCN1	1.2236	0.228555
Calumenin	CALU	1.22216	0.179482
Keratin, type II cytoskeletal 6A	KRT6A	1.20749	0.237682
Protein S100-A13	S100A13	1.19937	1.0742
Protein disulfide-isomerase A4	PDIA4	1.19807	0.413898
Glial fibrillary acidic protein	GFAP	1.19628	0.0354691
Endothelial protein C receptor	PROCR	1.19342	0.426083
Thioredoxin domain-containing protein 17	TXNDC17	1.18805	1.0424
Plastin-2	LCP1	1.16639	0.295108
Small nuclear ribonucleoprotein-associated proteins B and B'	SNRPB	1.16285	0.250722
HLA class I histocompatibility antigen, Cw-1 alpha chain	HLA-C	1.16092	0.421624
Heat shock 70 kDa protein 6	HSPA6	1.15924	0.213249
Endoplasmin	HSP90B1	1.15054	0.660307
Vitamin D-binding protein	GC	1.14559	0.912076
Putative heat shock protein HSP 90-beta 2	HSP90AB2P	1.14257	0.377113
Napsin-A	NAPSA	1.12944	1.11618
Glyoxalase domain-containing protein 4	GLOD4	1.12817	0.472921
Protein CutA	CUTA	1.12308	0.132563
Leukotriene A-4 hydrolase	LTA4H	1.12272	0.429001
Interleukin enhancer-binding factor 3	ILF3	1.11857	0.305985
Endoplasmic reticulum resident protein 29	ERP29	1.11623	0.572924
UPF0556 protein C19orf10	C19orf10	1.11236	0.624396
Liver carboxylesterase 1	CES1	1.10676	0.310948
Keratin, type II cuticular Hb4	KRT84	1.09887	0.253058
Sulfhydryl oxidase 2	QSOX2	1.09243	1.1166
Ectonucleotide pyrophosphatase/phosphodiesterase family member 2	ENPP2	1.06294	0.672523
SPARC-like protein 1	SPARCL1	1.06111	0.922388
Polymerase I and transcript release factor	PTRF	1.05775	0.59459
Transitional endoplasmic reticulum ATPase	VCP	1.05214	0.147899
Latexin	LXN	1.04557	0.47558
Proteasome subunit alpha type-6	PSMA6	1.04447	0.225197
Proprotein convertase subtilisin/kexin type 9	PCSK9	1.04042	0.683368
Mannosyl-oligosaccharide 1,2-alpha-mannosidase IA	MAN1A1	1.03476	0.688174
Alpha-fetoprotein	AFP	1.02996	0.481796
Polypyrimidine tract-binding protein 1	PTBP1	1.02262	0.314222
Membrane primary amine oxidase	AOC3	1.02208	0.238011
Fibulin-5	FBLN5	1.01996	0.128629
HLA class I histocompatibility antigen, B-14 alpha chain	HLA-B	1.01753	0.226408
HLA class I histocompatibility antigen, B-37 alpha chain	HLA-B	1.01507	0.225859
Collagen alpha-1(XIV) chain	COL14A1	0.987895	0.209182
Inactive carboxypeptidase-like protein X2	CPXM2	0.986309	1.00814
Putative heat shock protein HSP 90-beta 4	HSP90AB4P	0.972948	0.20213
Proteasome subunit alpha type-5	PSMA5	0.961997	1.0355
Insulin-like growth factor II	IGF2	0.94766	0.179245
Calsyntenin-1	CLSTN1	0.941576	0.0862911
45 kDa calcium-binding protein	SDF4	0.938018	0.0389579
Gastricsin	PGC	0.933034	0.845807
Proteasome subunit alpha type-7	PSMA7	0.932286	0.357444
Collagen alpha-1(IV) chain	COL4A1	0.903644	0.260355
HLA class I histocompatibility antigen, Cw-3 alpha chain	HLA-C	0.89345	0.0914749
Cadherin-like protein 26	CDH26	0.888919	0.908591
Myosin-10	MYH10	0.888155	0.230822
Alpha-1-antichymotrypsin	SERPINA3	0.879684	0.577227
Versican core protein	VCAN	0.876075	0.114775
Chromobox protein homolog 3	CBX3	0.875847	0.443307
Dickkopf-related protein 3	DKK3	0.872288	0.568997
Keratin, type I cytoskeletal 14	KRT14	0.869642	0.128517
Keratin, type I cytoskeletal 14	KRT14	0.869642	0.128517
Adipocyte enhancer-binding protein 1	AEBP1	0.859891	0.0267627
Cytosolic non-specific dipeptidase	CNDP2	0.856653	0.38397
SUMO-conjugating enzyme UBC9	UBE2I	0.850328	0.77261
Trypsin-1	PRSS1	0.847354	0.78647
Beta-2-glycoprotein 1	APOH	0.843632	0.642044
Cadherin-1	CDH1	0.843599	0.233012
Putative HLA class I histocompatibility antigen, alpha chain H	HLA-H	0.843372	0.348783
Extracellular superoxide dismutase [Cu-Zn]	SOD3	0.841409	1.21469
C4b-binding protein alpha chain	C4BPA	0.839526	1.4541
Heterogeneous nuclear ribonucleoprotein A3	HNRNPA3	0.83863	0.497857
Keratin, type II cytoskeletal 75	KRT75	0.828408	0.283306
Procollagen-lysine,2-oxoglutarate 5-dioxygenase 1	PLOD1	0.826759	0.211664
Antileukoproteinase	SLPI	0.825003	0.770716
Latent-transforming growth factor beta-binding protein 1	LTBP1	0.82284	0.173927
Ig gamma-2 chain C region	IGHG2	0.820072	1.42041
HLA class I histocompatibility antigen, B-18 alpha chain	HLA-B	0.814739	0.262752
Leukocyte elastase inhibitor	SERPINB1	0.804783	0.300793
Alpha-actinin-3	ACTN3	0.791085	0.0866846
Inactive tyrosine-protein kinase 7	PTK7	0.790874	0.309787
Keratin, type I cytoskeletal 16	KRT16	0.777617	0.143515
Keratin, type I cytoskeletal 16	KRT16	0.777617	0.143515
Hepatoma-derived growth factor-related protein 3	HDGFRP3	0.750906	1.30061
Cysteine and glycine-rich protein 1	CSRP1	0.750214	0.650436
Syndecan-1	SDC1	0.744807	0.0584653
Protein FAM3C	FAM3C	0.737031	0.280986
Mesothelin	MSLN	0.732812	0.248601
Keratin, type II cytoskeletal 5	KRT5	0.731306	0.217149
Brain acid soluble protein 1	BASP1	0.729829	0.640357
Proteasome subunit alpha type-3	PSMA3	0.718381	0.282661
Laminin subunit alpha-2	LAMA2	0.705637	0.157303
Elongation factor 2	EEF2	0.703652	0.20895
Carbonic anhydrase 2	CA2	0.703453	0.220051
Rab GDP dissociation inhibitor alpha	GDI1	0.700656	0.313476
Small nuclear ribonucleoprotein F	SNRPF	0.698608	1.21002
Ester hydrolase C11orf54	C11orf54	0.689544	0.415947
Hsc70-interacting protein	ST13	0.683814	0.33524
Proteasome subunit alpha type-4	PSMA4	0.682726	0.0853727
Glucose-6-phosphate isomerase	GPI	0.673403	0.105244
Tumor necrosis factor-inducible gene 6 protein	TNFAIP6	0.663117	0.319317
Multiple inositol polyphosphate phosphatase 1	MINPP1	0.656554	0.151967
CD166 antigen	ALCAM	0.651363	0.123543
Poly(rC)-binding protein 2	PCBP2	0.650663	0.073543
Proteasome subunit beta type-1	PSMB1	0.648728	0.328567
Pentraxin-related protein PTX3	PTX3	0.646348	0.283717
HLA class I histocompatibility antigen, A-80 alpha chain	HLA-A	0.643146	0.106694
Kunitz-type protease inhibitor 1	SPINT1	0.634766	0.0976984
Carboxypeptidase E	CPE	0.634651	0.246279
Peptidyl-prolyl cis-trans isomerase FKBP1A	FKBP1A	0.627871	1.0875
Collagen alpha-2(VI) chain	COL6A2	0.624661	0.146449
Glucosidase 2 subunit beta	PRKCSH	0.623303	0.115575
Cadherin-5	CDH5	0.615787	0.153001
Tryptophan--tRNA ligase, cytoplasmic	WARS	0.613451	0.356311
HLA class I histocompatibility antigen, B-39 alpha chain	HLA-B	0.606315	0.261402
HLA class I histocompatibility antigen, B-67 alpha chain	HLA-B	0.606105	0.261311
HLA class I histocompatibility antigen, B-38 alpha chain	HLA-B	0.604992	0.260832
HLA class I histocompatibility antigen, B-82 alpha chain	HLA-B	0.604919	0.2608
Dipeptidyl peptidase 1	CTSC	0.598412	0.265525
Cell surface glycoprotein MUC18	MCAM	0.596853	0.347213
Calcyphosin	CAPS	0.594058	1.02894
Vitamin K-dependent protein S	PROS1	0.59137	0.053885
Collagen alpha-2(V) chain	COL5A2	0.58854	0.19307
Septin-11	SEPT11	0.588315	0.0830075
Lamina-associated polypeptide 2, isoform alpha	TMPO	0.586995	0.356253
ADP-ribosylation factor 3	ARF3	0.586616	0.508949
Cleavage and polyadenylation specificity factor subunit 5	NUDT21	0.58381	0.530451
Tyrosine-protein kinase receptor Tie-1	TIE1	0.582102	0.224974
Adenylyl cyclase-associated protein 1	CAP1	0.581198	0.143327
Plasma protease C1 inhibitor	SERPING1	0.577642	0.0494286
Annexin A4	ANXA4	0.57479	0.550402
HLA class I histocompatibility antigen, B-48 alpha chain	HLA-B	0.574098	0.385315
HLA class I histocompatibility antigen, B-81 alpha chain	HLA-B	0.573558	0.384952
Lactoylglutathione lyase	GLO1	0.573435	0.49844
Isocitrate dehydrogenase [NADP] cytoplasmic	IDH1	0.571956	0.388309
Ras-related protein Rap-1b	RAP1B	0.570345	0.542944
Elongation factor 1-beta	EEF1B2	0.56873	0.493449
Caldesmon	CALD1	0.568357	0.358541
Laminin subunit alpha-4	LAMA4	0.567897	0.179668
Heterogeneous nuclear ribonucleoprotein Q	SYNCRIP	0.562677	0.234817
EGF-containing fibulin-like extracellular matrix protein 2	EFEMP2	0.55557	0.243267
Laminin subunit beta-2	LAMB2	0.555545	0.171918
HLA class I histocompatibility antigen, alpha chain E	HLA-E	0.54956	0.217508
Retinol-binding protein 4	RBP4	0.543496	0.941362
Neuroblast differentiation-associated protein AHNAK	AHNAK	0.54222	0.296768
Nicotinamide phosphoribosyltransferase	NAMPT	0.540472	0.577367
High mobility group protein HMG-I/HMG-Y	HMGA1	0.535536	0.927575
Adenylate kinase 2, mitochondrial	AK2	0.53552	0.473366
Junctional adhesion molecule A	F11R	0.534659	0.116957
Spliceosome RNA helicase DDX39B	DDX39B	0.533683	0.16705
Fructose-bisphosphate aldolase C	ALDOC	0.532881	0.211935
Endothelial cell-selective adhesion molecule	ESAM	0.531466	0.238463
Semaphorin-7A	SEMA7A	0.527266	0.07385
Galectin-3	LGALS3	0.519581	0.899941
Nuclear mitotic apparatus protein 1	NUMA1	0.516852	0.181082
Ephrin-B2	EFNB2	0.51529	0.347984
Splicing factor U2AF 65 kDa subunit	U2AF2	0.514283	0.230262
Prostaglandin-H2 D-isomerase	PTGDS	0.51274	0.46075
Latent-transforming growth factor beta-binding protein 2	LTBP2	0.508694	0.267801
Chloride intracellular channel protein 4	CLIC4	0.500812	0.462593
Amyloid-like protein 2	APLP2	0.498898	0.047199
Carbonic anhydrase 3	CA3	0.498033	0.862618
Fibrinogen beta chain	FGB	0.494598	0.443099
Serum deprivation-response protein	SDPR	0.489935	0.263768
Platelet basic protein	PPBP	0.488986	0.846949
THO complex subunit 4	ALYREF	0.488247	0.488366
Protein-lysine 6-oxidase	LOX	0.486492	0.0651267
Thioredoxin-dependent peroxide reductase, mitochondrial	PRDX3	0.481546	0.426748
Macrophage colony-stimulating factor 1	CSF1	0.480439	0.44779
Cadherin-11	CDH11	0.4803	0.0618313
Septin-7	SEPT7	0.477639	0.170304
Alpha-1-acid glycoprotein 2	ORM2	0.476865	0.825954
Heterogeneous nuclear ribonucleoprotein U	HNRNPU	0.475068	0.204462
Polypeptide N-acetylgalactosaminyltransferase 2	GALNT2	0.469645	0.00519452
Ras suppressor protein 1	RSU1	0.466722	0.808387
Guanine nucleotide-binding protein G(I)/G(S)/G(T) subunit beta-1	GNB1	0.46353	0.468145
V-type proton ATPase subunit S1	ATP6AP1	0.459025	0.166863
Serpin B9	SERPINB9	0.45397	0.786299
Anterior gradient protein 2 homolog	AGR2	0.453412	0.785332
Catalase	CAT	0.45191	0.0961039
Complement C1q tumor necrosis factor-related protein 5	C1QTNF5	0.447599	0.775263
Leucine-rich repeat transmembrane protein FLRT3	FLRT3	0.440869	0.0873588
Fibrillin-1	FBN1	0.438243	0.105973
Angiotensinogen	AGT	0.434258	0.238705
Inter-alpha-trypsin inhibitor heavy chain H2	ITIH2	0.429011	0.393836
Interleukin-1 receptor accessory protein	IL1RAP	0.428297	0.0351003
Serpin H1	SERPINH1	0.426257	0.405778
Heterogeneous nuclear ribonucleoprotein R	HNRNPR	0.424354	0.141326
Endoplasmic reticulum resident protein 44	ERP44	0.422719	0.218367
Aspartate aminotransferase, mitochondrial	GOT2	0.421609	0.378829
Heterogeneous nuclear ribonucleoprotein H	HNRNPH1	0.420306	0.202394
60S ribosomal protein L10a	RPL10A	0.419939	0.489559
UPF0672 protein CXorf36	CXorf36	0.413972	0.166959
Myosin-11	MYH11	0.407651	0.216155
Ribosome-binding protein 1	RRBP1	0.404955	0.286619
X-ray repair cross-complementing protein 6	XRCC6	0.399471	0.066832
Far upstream element-binding protein 1	FUBP1	0.398941	0.177301
Serpin B6	SERPINB6	0.398317	0.219863
Guanine nucleotide-binding protein G(I)/G(S)/G(T) subunit beta-2	GNB2	0.394712	0.410935
Filamin-B	FLNB	0.389531	0.223383
Dystroglycan	DAG1	0.38932	0.13849
RNA-binding protein Raly	RALY	0.378901	0.366907
Beta-hexosaminidase subunit beta	HEXB	0.368079	0.205471
Dihydropyrimidinase-related protein 3	DPYSL3	0.358062	0.126914
Laminin subunit alpha-5	LAMA5	0.352386	0.0469193
Elongation factor 1-gamma	EEF1G	0.350696	0.339516
Calponin-3	CNN3	0.346735	0.302887
Chondroitin sulfate proteoglycan 4	CSPG4	0.340618	0.238462
RNA-binding protein EWS	EWSR1	0.338261	0.0781347
Laminin subunit gamma-2	LAMC2	0.336874	0.113975
Laminin subunit alpha-3	LAMA3	0.335892	0.122525
Calnexin	CANX	0.334498	0.0629934
Prothrombin	F2	0.333252	0.381878
Tropomodulin-3	TMOD3	0.3325	0.296286
Haptoglobin	HP	0.331833	0.299061
Transforming growth factor beta receptor type 3	TGFBR3	0.33092	0.213578
Vasorin	VASN	0.329714	0.0745342
Catenin alpha-1	CTNNA1	0.327983	0.16894
Collagen alpha-1(XVIII) chain	COL18A1	0.326984	0.0852734
Collagen alpha-5(IV) chain	COL4A5	0.326495	0.115847
Matrin-3	MATR3	0.324183	0.126169
Mucin-1	MUC1	0.318808	0.350307
Microfibril-associated glycoprotein 4	MFAP4	0.305348	0.528878
Talin-1	TLN1	0.302976	0.204731
Complement decay-accelerating factor	CD55	0.296909	0.270157
Puromycin-sensitive aminopeptidase	NPEPPS	0.294732	0.149703
Ras GTPase-activating-like protein IQGAP1	IQGAP1	0.293599	0.0844621
Alpha-2-antiplasmin	SERPINF2	0.286427	0.311953
Protocadherin-20	PCDH20	0.28598	0.327592
Collagen alpha-1(V) chain	COL5A1	0.28553	0.121817
RNA-binding protein 8A	RBM8A	0.284667	0.493059
Granulocyte colony-stimulating factor	CSF3	0.280488	0.485819
Complement component C1q receptor	CD93	0.272457	0.322688
Glycogenin-1	GYG1	0.267772	0.259235
CD44 antigen	CD44	0.265846	0.0724308
Translin	TSN	0.259486	0.449443
Receptor-type tyrosine-protein phosphatase kappa	PTPRK	0.25461	0.0387658
Serine/arginine-rich splicing factor 5	SRSF5	0.253535	0.439135
Alcohol dehydrogenase [NADP(+)]	AKR1A1	0.247691	0.429013
Advanced glycosylation end product-specific receptor	AGER	0.238097	0.412396
Sodium-dependent phosphate transport protein 2B	SLC34A2	0.236492	0.231134
Pro-cathepsin H	CTSH	0.234106	0.405483
Drebrin	DBN1	0.22856	0.238329
Keratin, type II cytoskeletal 72	KRT72	0.225958	0.197383
RNA-binding protein FUS	FUS	0.223014	0.193847
Plasminogen	PLG	0.220858	0.195726
Polyadenylate-binding protein 1	PABPC1	0.21499	0.216321
Disintegrin and metalloproteinase domain-containing protein 9	ADAM9	0.209782	0.0337184
Kallikrein-10	KLK10	0.207257	0.35898
Serine protease HTRA1	HTRA1	0.205625	0.199069
Alpha-amylase 1	AMY1A	0.204597	0.191134
Filamin-C	FLNC	0.204076	0.126994
Neurolysin, mitochondrial	NLN	0.198026	0.303598
Peptidyl-glycine alpha-amidating monooxygenase	PAM	0.196265	0.0306734
Antithrombin-III	SERPINC1	0.190194	0.329426
Myosin-14	MYH14	0.189434	0.100869
Thyroxine-binding globulin	SERPINA7	0.188973	0.327311
Bone morphogenetic protein 3	BMP3	0.18745	0.324673
Retinal dehydrogenase 1	ALDH1A1	0.185761	0.321747
Heterochromatin protein 1-binding protein 3	HP1BP3	0.176162	0.1583
Granulins	GRN	0.171541	0.177387
Endosialin	CD248	0.166124	0.168081
Nestin	NES	0.161156	0.140079
Keratin, type I cytoskeletal 10	KRT10	0.153991	0.26672
Laminin subunit beta-3	LAMB3	0.153303	0.117377
Heterogeneous nuclear ribonucleoprotein M	HNRNPM	0.14608	0.253018
Far upstream element-binding protein 2	KHSRP	0.145853	0.127035
Vascular cell adhesion protein 1	VCAM1	0.14514	0.129972
Integrin beta-1	ITGB1	0.143717	0.180488
Calpastatin	CAST	0.140812	0.126534
GRIP and coiled-coil domain-containing protein 2	GCC2	0.140436	0.243243
Plectin	PLEC	0.139639	0.103214
Calpain-1 catalytic subunit	CAPN1	0.138277	0.239503
Heterogeneous nuclear ribonucleoprotein L	HNRNPL	0.136499	0.236424
Alpha-parvin	PARVA	0.134026	0.23214
Gamma-adducin	ADD3	0.130244	0.186057
Tenascin-X	TNXB	0.126156	0.171869
CD109 antigen	CD109	0.126059	0.21834
Disintegrin and metalloproteinase domain-containing protein 29	ADAM29	0.121339	0.210165
Target of Nesh-SH3	ABI3BP	0.120511	0.10475
Serine/threonine-protein phosphatase 2B catalytic subunit beta isoform	PPP3CB	0.115107	0.199371
Septin-6	SEPT6	0.113881	0.197247
FRAS1-related extracellular matrix protein 2	FREM2	0.109969	0.0234211
Endoplasmic reticulum aminopeptidase 1	ERAP1	0.108903	0.110928
Poly [ADP-ribose] polymerase 1	PARP1	0.104316	0.0934143
Sodium/potassium-transporting ATPase subunit alpha-1	ATP1A1	0.103312	0.178942
Endoglin	ENG	0.0885957	0.153452
Transcription intermediary factor 1-beta	TRIM28	0.0847377	0.14677
von Willebrand factor	VWF	0.0824629	0.0952572
Band 4.1-like protein 2	EPB41L2	0.0804599	0.139361
Cullin-associated NEDD8-dissociated protein 1	CAND1	0.0790633	0.0710466
A-kinase anchor protein 12	AKAP12	0.0768773	0.133155
Alpha-adducin	ADD1	0.069937	0.121135
Histone-lysine N-methyltransferase, H3 lysine-79 specific	DOT1L	0.0676528	0.117178
Lysyl oxidase homolog 2	LOXL2	0.0652842	0.113075
Plexin-B2	PLXNB2	0.0641809	0.0571907
Clathrin heavy chain 1	CLTC	0.0627974	0.0591581
Spectrin beta chain, brain 3	SPTBN4	0.0601822	0.0340394
Fibrillin-2	FBN2	0.0599754	0.00459763
Microtubule-actin cross-linking factor 1, isoforms 1/2/3/5	MACF1	0.0590699	0.0767959
Myosin light chain kinase, smooth muscle	MYLK	0.0548608	0.0666065
Microtubule-actin cross-linking factor 1, isoform 4	MACF1	0.0547772	0.0763091
Prolow-density lipoprotein receptor-related protein 1	LRP1	0.0482797	0.0269844
Receptor-type tyrosine-protein phosphatase gamma	PTPRG	0.0419381	0.0726388
Mucin-16	MUC16	0.0100915	0.017479
