# Supplementary material for: Composition and origin of lung fluid proteome in premature infants and relationship to respiratory outcome
Source: PLoS One. 2020 Dec 10;15(12):e0243168. doi: 10.1371/journal.pone.0243168 (PMC7728257; doi:10.1371/journal.pone.0243168)
Supplement: S6 Table — Data from plasma of 8 premature infants. (XLSX) [file pone.0243168.s007.xlsx]

## Sheet: Sheet1
S6 Table. Proteins detected in infant plasma.
				Peptide	Peptide
Protein	Gene	AI x 108	AI x 108	Count	Count	Detected in
	Symbol	(mean)	(sd)	(mean)	(sd)	TA
Serum albumin	ALB	314.691	25.1303	920.125	80.5365	Yes
Alpha-2-macroglobulin	A2M	54.841	4.98731	377.375	34.9977	Yes
Complement C3	C3	23.2088	5.11772	183.125	41.1944	Yes
Serotransferrin	TF	40.5162	7.20517	131.375	21.9671	Yes
Apolipoprotein B-100	APOB	5.13891	1.00922	111.875	23.1359	Yes
Alpha-1-antitrypsin	SERPINA1	56.5482	9.17934	110.75	13.5093	Yes
Pregnancy zone protein	PZP	15.985	1.30751	110.375	9.51596
Apolipoprotein A-I	APOA1	62.6533	6.41821	81.375	10.155	Yes
Complement C4-B	C4B	8.5483	1.74188	69.375	14.202	Yes
Fibrinogen beta chain	FGB	29.4635	6.3315	69.375	15.184	Yes
Complement C4-A	C4A	8.30795	1.79396	67.375	14.3222	Yes
Alpha-2-HS-glycoprotein	AHSG	37.3779	8.93754	62	15.5196	Yes
Ig gamma-1 chain C region	IGHG1	39.2956	13.0491	60.125	21.781	Yes
Fibrinogen gamma chain	FGG	23.9108	6.11897	51.75	12.6576	Yes
Fibrinogen alpha chain	FGA	12.2008	2.58223	48.75	10.2783	Yes
Hemoglobin subunit beta	HBB	68.9015	30.3152	46.75	21.4992	Yes
Ig kappa chain C region	IGKC	86.4807	25.8592	42.5	13.6905	Yes
Ceruloplasmin	CP	7.90731	1.44221	40.625	7.38604	Yes
Angiotensinogen	AGT	18.0149	4.62342	40.625	11.612	Yes
Keratin, type II cytoskeletal 1	KRT1	14.003	2.90659	39.25	9.66215	Yes
Complement factor H	CFH	6.59613	0.986032	38.75	6.4087	Yes
Vitamin D-binding protein	GC	17.3779	2.75135	38.75	5.89794	Yes
Hemoglobin subunit alpha	HBA1	54.043	22.345	35.125	16.2607	Yes
Apolipoprotein A-IV	APOA4	17.9414	2.65308	34.5	6.4365	Yes
Ig gamma-3 chain C region	IGHG3	17.7385	6.11733	31	11.4268	Yes
Alpha-fetoprotein	AFP	9.71717	4.75865	28.375	14.6086	Yes
Ig mu chain C region	IGHM	12.4859	8.66928	26.375	19.2868	Yes
Ig lambda-2 chain C regions	IGLC2	53.9048	14.7295	25.75	7.66718	Yes
Ig gamma-2 chain C region	IGHG2	16.7856	7.62961	25.625	12.5007	Yes
Ig gamma-4 chain C region	IGHG4	16.7556	5.14465	25.5	8.652	Yes
Apolipoprotein A-II	APOA2	53.6206	9.03101	25.25	4.36708	Yes
Keratin, type I cytoskeletal 9	KRT9	9.26457	2.71076	24.375	7.6146	Yes
Fibronectin	FN1	2.16176	0.950529	24	11.0065	Yes
Complement C5	C5	2.876	0.490256	23	5.07093	Yes
Hemopexin	HPX	10.391	2.21392	22.625	5.09727	Yes
Inter-alpha-trypsin inhibitor heavy chain H4	ITIH4	5.14508	0.609183	22.375	2.38672	Yes
Inter-alpha-trypsin inhibitor heavy chain H2	ITIH2	4.96128	0.909744	22.25	4.36708	Yes
Immunoglobulin lambda-like polypeptide 5	IGLL5	22.6239	7.89483	22.125	8.37407	Yes
Ig lambda-1 chain C regions	IGLC1	44.9744	15.4746	21.625	8.05228	Yes
Keratin, type I cytoskeletal 10	KRT10	8.66741	1.09087	21.5	2.9761	Yes
Hemoglobin subunit delta	HBD	30.3082	11.6778	20.625	8.33131	Yes
Antithrombin-III	SERPINC1	8.83979	3.19789	19.375	6.13974	Yes
Complement factor B	CFB	5.21282	1.02952	18.875	4.12094	Yes
Prothrombin	F2	6.39783	1.55625	18.875	4.88255	Yes
Alpha-1-acid glycoprotein 1	ORM1	18.0012	3.45727	18	4.44008	Yes
Hemoglobin subunit gamma-2	HBG2	25.9993	18.0757	17.875	13.4423	Yes
Afamin	AFM	6.03558	0.941617	17.625	3.15945	Yes
Plasma protease C1 inhibitor	SERPING1	7.56602	1.26494	17.625	3.29231	Yes
Apolipoprotein E	APOE	11.0367	3.80384	16.75	5.44453	Yes
Kininogen-1	KNG1	5.48626	0.846138	16.625	2.50357	Yes
Inter-alpha-trypsin inhibitor heavy chain H1	ITIH1	3.8668	1.14103	16.5	4.92805	Yes
Beta-2-glycoprotein 1	APOH	10.163	2.26419	16.5	4.17475	Yes
Alpha-1-antichymotrypsin	SERPINA3	8.24638	1.75318	16.5	3.25137	Yes
Ig mu heavy chain disease protein		8.71796	7.06091	16.125	13.6428
Hemoglobin subunit gamma-1	HBG1	23.471	15.5849	16.125	11.6059	Yes
Keratin, type II cytoskeletal 6B	KRT6B	5.85588	2.05264	14.875	5.19443	Yes
Plasminogen	PLG	3.89952	0.710185	14.875	2.64237	Yes
Keratin, type II cytoskeletal 6A	KRT6A	5.61278	2.21944	14.25	5.57418	Yes
Alpha-1B-glycoprotein	A1BG	6.04316	1.01095	13.875	2.6959	Yes
Keratin, type II cytoskeletal 6C	KRT6C	5.3782	2.03822	13.625	5.01248	Yes
Keratin, type I cytoskeletal 16	KRT16	5.33817	2.16518	11.625	4.8679	Yes
Transthyretin	TTR	16.5269	3.8357	11.125	2.79987	Yes
Keratin, type II cytoskeletal 5	KRT5	4.10775	1.31211	10.875	3.68152	Yes
N-acetylmuramoyl-L-alanine amidase	PGLYRP2	3.86927	1.10732	10.125	2.90012
Protein AMBP	AMBP	6.12537	1.0254	10.125	2.16712	Yes
Keratin, type I cytoskeletal 14	KRT14	4.29218	1.56258	9.375	3.5431	Yes
Ig alpha-1 chain C region	IGHA1	5.78182	5.09741	9.25	8.53145	Yes
Vitronectin	VTN	3.98218	0.931113	9.125	2.3566	Yes
Lumican	LUM	5.62362	1.85845	9.125	3.09089	Yes
C4b-binding protein alpha chain	C4BPA	3.1865	1.04007	9	2.9761
Alpha-1-acid glycoprotein 2	ORM2	8.73861	1.44837	8.75	1.83225	Yes
Keratin, type II cytoskeletal 2 epidermal	KRT2	3.07084	0.729419	8.5	2.13809	Yes
Thyroxine-binding globulin	SERPINA7	4.41768	1.59055	8.5	2.67261
Gelsolin	GSN	2.31374	0.857303	8.375	3.06769	Yes
Zinc-alpha-2-glycoprotein	AZGP1	5.76063	1.13574	8.375	2.06588	Yes
Inter-alpha-trypsin inhibitor heavy chain H3	ITIH3	1.94195	0.655567	8.125	2.53194
Leucine-rich alpha-2-glycoprotein	LRG1	5.04501	1.2127	8.125	2.10017	Yes
Ig kappa chain V-III region SIE		16.2708	9.55221	8.125	5.02671
Ig kappa chain V-III region WOL		16.0697	8.937	8	4.69042
Complement C1s subcomponent	C1S	2.42438	1.09075	7.875	3.75832	Yes
Ig kappa chain V-III region Ti		15.5222	8.43455	7.75	4.43203
Ig kappa chain V-III region GOL		15.4668	8.40446	7.75	4.43203
Complement component C7	C7	1.93385	0.75399	7.625	2.97309	Yes
Alpha-2-antiplasmin	SERPINF2	3.25293	0.859034	7.5	2.0702
Complement C1r subcomponent	C1R	2.18717	0.634786	7.375	2.13391	Yes
Histidine-rich glycoprotein	HRG	2.99866	1.88829	7.375	4.43807
Keratin, type II cytoskeletal 8	KRT8	3.19014	0.893701	7.25	2.18763	Yes
Corticosteroid-binding globulin	SERPINA6	3.53217	1.19768	6.75	2.49285	Yes
Pigment epithelium-derived factor	SERPINF1	3.23848	0.981444	6.375	2.19984	Yes
Carbonic anhydrase 1	CA1	5.153	3.88903	6.375	4.80885	Yes
Clusterin	CLU	2.84116	1.17346	6.25	2.49285	Yes
Keratin, type II cytoskeletal 7	KRT7	2.81343	0.595788	6.125	1.45774	Yes
Keratin, type II cytoskeletal 4	KRT4	2.48002	0.606315	6	1.51186	Yes
Fibulin-1	FBLN1	1.81697	0.49626	5.875	1.45774	Yes
Complement component C6	C6	1.3352	0.281176	5.875	1.12599	Yes
Ig kappa chain V-III region HIC		9.80982	5.92342	5.875	3.75832
Carboxypeptidase N subunit 2	CPN2	2.24138	0.791604	5.75	2.12132
Sex hormone-binding globulin	SHBG	3.15951	1.48173	5.75	2.49285
Attractin	ATRN	0.839596	0.263067	5.625	1.76777
Haptoglobin	HP	2.8618	4.74698	5.5	9.07115	Yes
Ig heavy chain V-III region BRO		9.11459	5.97378	5.125	3.52288	Yes
Complement C2	C2	1.41411	0.332339	5	1.41421	Yes
Keratin, type II cuticular Hb6	KRT86	2.27457	6.43347	4.875	13.7886
Ig alpha-2 chain C region	IGHA2	3.13013	3.58545	4.875	5.74301	Yes
Adiponectin	ADIPOQ	4.30762	3.03607	4.875	3.52288
Complement factor I	CFI	1.68987	0.821125	4.75	2.43487	Yes
Kallistatin	SERPINA4	2.33144	1.02387	4.75	2.12132
Haptoglobin-related protein	HPR	2.75085	2.81175	4.625	4.68851
Thrombospondin-1	THBS1	0.805905	0.988428	4.5	5.73212
Periostin	POSTN	1.10294	0.668778	4.375	2.72226
Galectin-3-binding protein	LGALS3BP	1.50808	1.25404	4.25	3.80789	Yes
Apolipoprotein C-II	APOC2	8.97979	3.75983	4.25	1.75255
Peroxiredoxin-2	PRDX2	4.58124	3.24016	4.25	3.15096
Phospholipid transfer protein	PLTP	1.72408	0.922037	4	2.20389	Yes
Lipopolysaccharide-binding protein	LBP	1.77982	0.947668	4	2.13809
Retinol-binding protein 4	RBP4	3.95768	1.75594	3.875	1.88509
Keratin, type I cuticular Ha3-II	KRT33B	2.02556	5.72916	3.75	10.6066
Serum paraoxonase/arylesterase 1	PON1	2.23868	1.14065	3.75	1.98206
Keratin, type I cytoskeletal 17	KRT17	1.86386	0.984734	3.75	1.90863	Yes
Heparin cofactor 2	SERPIND1	1.56557	0.662653	3.75	1.58114
Keratin, type I cuticular Ha1	KRT31	1.91562	5.4182	3.625	10.253
Keratin, type I cuticular Ha3-I	KRT33A	1.96969	5.57113	3.625	10.253
Serum amyloid P-component	APCS	3.3409	1.81203	3.625	2.06588
Apolipoprotein C-III	APOC3	8.05546	3.28118	3.625	1.40789
Hemoglobin subunit epsilon	HBE1	5.08647	2.68168	3.5	2	Yes
Complement component C9	C9	1.31178	0.597028	3.5	1.60357
Ig kappa chain V-I region AG		6.81271	5.53791	3.5	2.9761
Keratin, type II cytoskeletal 75	KRT75	1.34964	0.586017	3.375	1.40789	Yes
Keratin, type II cuticular Hb5	KRT85	1.50976	4.27024	3.375	9.54594
CD5 antigen-like	CD5L	2.05863	1.48047	3.375	2.50357
Complement component C8 beta chain	C8B	1.19644	0.335446	3.375	0.916125
Coagulation factor XIII B chain	F13B	1.02818	0.648979	3.25	1.98206
Plasma kallikrein	KLKB1	1.07162	0.419859	3.25	1.38873
Ig kappa chain V-I region WEA		6.37316	5.4127	3.25	2.91548
Ig kappa chain V-IV region Len		6.06789	2.42943	3.25	1.38873
Keratin, type I cuticular Ha4	KRT34	1.57834	4.46422	3.125	8.83883
Tetranectin	CLEC3B	3.17689	1.7593	3	1.60357	Yes
Keratin, type II cuticular Hb3	KRT83	1.32422	3.74546	2.875	8.13173
Ig kappa chain V-I region AU		5.56002	5.847	2.875	3.13676
Ig heavy chain V-III region KOL		4.8871	2.89584	2.875	1.80772
Coagulation factor V	F5	0.256896	0.188936	2.75	1.98206
Ig heavy chain V-III region TIL		5.27247	2.68363	2.75	1.38873
Vitamin K-dependent protein S	PROS1	0.83784	0.313458	2.625	0.916125	Yes
Ig kappa chain V-I region Scw		5.12256	5.7084	2.625	3.02076
Ig heavy chain V-II region ARH-77		3.75884	2.74115	2.625	1.99553
Complement factor H-related protein 1	CFHR1	1.57791	0.663541	2.5	1.06904
Transforming growth factor-beta-induced protein ig-h3	TGFBI	0.78123	0.426894	2.5	1.41421	Yes
Thrombospondin-4	THBS4	0.560507	0.245645	2.5	1.06904
Platelet basic protein	PPBP	4.24893	3.88382	2.5	2.39046
Apolipoprotein D	APOD	2.68074	1.41493	2.375	1.18773
von Willebrand factor	VWF	0.166262	0.122514	2.25	1.75255
Actin, cytoplasmic 1	ACTB	1.27912	0.577986	2.25	1.0351
Ig kappa chain V-I region EU		4.27869	1.9371	2.125	0.991031
Ig lambda chain V-I region WAH		4.19458	2.25671	2.125	1.24642
Keratin, type II cytoskeletal 79	KRT79	0.824128	0.399196	2	0.92582
Keratin, type I cuticular Ha2	KRT32	0.991689	2.80492	2	5.65685
Ig heavy chain V-III region POM		3.67291	2.44136	2	1.30931
Catalase	CAT	0.70314	1.09104	1.875	2.99702
Cartilage oligomeric matrix protein	COMP	0.534439	0.232951	1.875	0.834523
Peptidase inhibitor 16	PI16	0.910951	0.509387	1.875	0.991031
Ficolin-3	FCN3	1.35176	1.03319	1.875	1.45774
Carboxypeptidase N catalytic chain	CPN1	0.848222	0.37388	1.875	0.834523
Immunoglobulin J chain	JCHAIN	2.39931	2.96468	1.875	2.3566
Ig kappa chain V-IV region (Fragment)	IGKV4-1	3.27507	2.0938	1.875	1.24642
Ig kappa chain V-IV region JI		2.99476	1.91459	1.875	1.24642
Keratin, type I cytoskeletal 13	KRT13	0.826268	0.480082	1.75	1.0351
Keratin, type I cytoskeletal 13	KRT13	0.826268	0.480082	1.75	1.0351
Complement component C8 alpha chain	C8A	0.649138	0.283197	1.75	0.707107
Ig kappa chain V-I region CAR		3.51103	2.66159	1.75	1.38873
Complement C1r subcomponent-like protein	C1RL	0.710334	0.42743	1.625	1.06066
Apolipoprotein M	APOM	1.82557	1.00242	1.625	0.916125
Complement C1q subcomponent subunit C	C1QC	1.47694	0.413134	1.625	0.517549
Ig heavy chain V-III region BUT		3.09625	2.79053	1.625	1.50594
Platelet factor 4	PF4	3.46561	4.44638	1.625	2.13391
Keratin, type II cytoskeletal 3	KRT3	0.539686	0.448109	1.5	1.30931
Keratin, type I cytoskeletal 19	KRT19	0.804599	0.4983	1.5	0.92582
Hepatocyte growth factor-like protein	MST1	0.439841	0.385726	1.5	1.30931
Band 3 anion transport protein	SLC4A1	0.344851	0.24123	1.5	1.06904
Complement C1q subcomponent subunit B	C1QB	1.31116	0.881309	1.5	1.06904
Ig heavy chain V-I region 5 (Fragment)	IGKV1-5	2.82005	1.7932	1.5	0.92582
Plasma serine protease inhibitor	SERPINA5	0.684031	0.947918	1.375	1.92261
Collagen alpha-1(I) chain	COL1A1	0.231119	0.120786	1.375	0.744024
Cadherin-5	CDH5	0.380235	0.276058	1.375	0.916125
Beta-2-microglobulin	B2M	2.31382	1.93866	1.375	1.18773
Ig lambda chain V-III region SH		2.85603	1.86247	1.375	0.916125
Coagulation factor XII	F12	0.442683	0.319274	1.25	0.886405
Biotinidase	BTD	0.474256	0.484796	1.25	1.28174
Serum amyloid A-4 protein	SAA4	1.99357	1.10879	1.25	0.707107
Ig kappa chain V-II region TEW		2.33353	2.09869	1.25	1.16496
L-lactate dehydrogenase B chain	LDHB	0.806868	0.284701	1.25	0.46291
Phosphatidylinositol-glycan-specific phospholipase D	GPLD1	0.328662	0.237467	1.25	0.886405
Ig kappa chain V-I region Ni		2.43741	1.66811	1.25	0.886405
Polyubiquitin-B	UBB	1.1435	0.3864	1.25	0.46291
Ig kappa chain V-III region CLL		2.07725	1.65554	1.25	1.0351
Ig heavy chain V-I region EU		2.39942	0.966772	1.25	0.46291
Ig lambda chain V-III region LOI		2.43671	1.6503	1.25	0.886405
Keratin, type II cytoskeletal 2 oral	KRT76	0.393779	0.515101	1.125	1.45774
Keratin, type II cuticular Hb2	KRT82	0.495698	1.40205	1.125	3.18198
Keratin, type I cuticular Ha5	KRT35	0.557629	1.57721	1.125	3.18198
Collagen alpha-3(VI) chain	COL6A3	0.0753441	0.082331	1.125	1.24642
Hyaluronan-binding protein 2	HABP2	0.408718	0.345117	1.125	0.991031
Peroxiredoxin-1	PRDX1	1.18802	1.22195	1.125	1.24642
Ig kappa chain V-III region B6		2.23023	2.62629	1.125	1.3562
Tenascin	TNC	0.103713	0.156719	1.125	1.72689
Mannose-binding protein C	MBL2	1.00877	0.72887	1.125	0.834523
IgGFc-binding protein	FCGBP	0.0450708	0.0326757	1.125	0.834523
Peptidyl-prolyl cis-trans isomerase A	PPIA	1.48388	0.875154	1.125	0.64087
Ig heavy chain V-III region 23	IGHV3-23	2.07295	2.2437	1.125	1.24642
Protein S100-A9	S100A9	1.95532	2.3699	1.125	1.3562
Ig lambda chain V-I region HA		2.237	1.97819	1.125	0.991031
Complement component C8 gamma chain	C8G	1.19375	0.660595	1.125	0.64087
Ig heavy chain V-III region GAL		2.03595	2.00467	1.125	1.12599
Centriolar coiled-coil protein of 110 kDa	CCP110	0.235703	0.0740317	1.125	0.353553
CREB-regulated transcription coactivator 3	CRTC3	0.399265	0.125404	1.125	0.353553
A disintegrin and metalloproteinase with thrombospondin motifs 20	ADAMTS20	0.124508	0.0391063	1.125	0.353553
Hermansky-Pudlak syndrome 5 protein	HPS5	0.209765	0.0658848	1.125	0.353553
Retinol dehydrogenase 14	RDH14	0.725203	0.227778	1.125	0.353553
DENN domain-containing protein 2C	DENND2C	0.250169	0.0785753	1.125	0.353553
Glutamate receptor ionotropic, kainate 1	GRIK1	0.25711	0.0807551	1.125	0.353553
Protein unc-13 homolog D	UNC13D	0.216856	0.068112	1.125	0.353553
Regulator of G-protein signaling 16	RGS16	1.17521	0.369121	1.125	0.353553
WD repeat-containing protein 47	WDR47	0.262233	0.0823644	1.125	0.353553
X-ray repair cross-complementing protein 6	XRCC6	0.382779	0.120226	1.125	0.353553
NADH dehydrogenase [ubiquinone] 1 beta subcomplex subunit 7	NDUFB7	1.62996	0.51195	1.125	0.353553
A disintegrin and metalloproteinase with thrombospondin motifs 9	ADAMTS9	0.12349	0.0387866	1.125	0.353553
Transcription elongation factor SPT6	SUPT6H	0.134295	0.0421805	1.125	0.353553
R3H domain-containing protein 2	R3HDM2	0.249858	0.0784774	1.125	0.353553
Copper homeostasis protein cutC homolog	CUTC	0.911162	0.286185	1.125	0.353553
Zinc finger RNA-binding protein	ZFR	0.228476	0.0717616	1.125	0.353553
ERC protein 2	ERC2	0.241815	0.0759512	1.125	0.353553
Zinc finger protein 322	ZNF322	0.569537	0.178885	1.125	0.353553
Ankyrin repeat and SAM domain-containing protein 4B	ANKS4B	0.57374	0.180205	1.125	0.353553
Sperm-associated antigen 17	SPAG17	0.106198	0.0333555	1.125	0.353553
Putative uncharacterized protein ADARB2-AS1	ADARB2-AS1	1.68822	0.530251	1.125	0.353553
Keratin, type II cytoskeletal 1b	KRT77	0.368026	0.339658	1	0.92582
Glyceraldehyde-3-phosphate dehydrogenase	GAPDH	0.664647	0.714689	1	1.06904
Flavin reductase (NADPH)	BLVRB	1.07276	0.589547	1	0.534522
Protein S100-A7	S100A7	2.1468	2.2695	1	1.06904
Coagulation factor XIII A chain	F13A1	0.291188	0.318938	1	1.06904
Apolipoprotein C-I	APOC1	2.57295	1.35819	1	0.534522
Mannan-binding lectin serine protease 1	MASP1	0.265786	0.308474	0.875	0.991031
Calmodulin-like protein 5	CALML5	1.28755	0.902097	0.875	0.64087
Ig heavy chain V-I region HG3		1.60999	0.662145	0.875	0.353553
Ig lambda chain V-I region NEWM		1.88072	1.35398	0.875	0.64087
Selenoprotein P	SEPP1	0.48491	0.367906	0.875	0.64087
Ig lambda chain V-IV region Hil		1.74697	1.95662	0.875	0.991031
Ig kappa chain V-I region BAN		1.7352	1.32131	0.875	0.64087
Platelet glycoprotein Ib alpha chain	GP1BA	0.287563	0.205977	0.875	0.64087
Keratin, type II cuticular Hb4	KRT84	0.272082	0.433519	0.75	1.16496
Keratin, type I cytoskeletal 15	KRT15	0.351761	0.323481	0.75	0.707107
Desmoplakin	DSP	0.0547091	0.104191	0.75	1.38873
Extracellular matrix protein 1	ECM1	0.280821	0.375344	0.75	1.0351
Monocyte differentiation antigen CD14	CD14	0.445357	0.433625	0.75	0.707107
Proteoglycan 4	PRG4	0.119983	0.11187	0.75	0.707107
Endothelial protein C receptor	PROCR	0.664851	0.602204	0.75	0.707107
Protein Z-dependent protease inhibitor	SERPINA10	0.357319	0.222183	0.75	0.46291
Ig lambda chain V-VI region WLT		1.41383	1.95962	0.75	1.0351
Complement factor H-related protein 5	CFHR5	0.2782	0.173026	0.75	0.46291
CD44 antigen	CD44	0.220863	0.137601	0.75	0.46291
Keratin, type I cuticular Ha6	KRT36	0.298609	0.844593	0.625	1.76777
Polymeric immunoglobulin receptor	PIGR	0.17013	0.481199	0.625	1.76777
Ig kappa chain V-III region NG9 (Fragment)		1.3371	2.24943	0.625	1.06066
Serum amyloid A-1 protein	SAA1	1.08024	2.44964	0.625	1.40789
Phosphoglycerate kinase 1	PGK1	0.305267	0.863426	0.625	1.76777
Transferrin receptor protein 1	TFRC	0.171579	0.277597	0.625	1.06066
Ig heavy chain V-I region V35		1.11685	1.31437	0.625	0.744024
Cholinesterase	BCHE	0.212894	0.316055	0.625	0.916125
Apolipoprotein L1	APOL1	0.343052	0.396691	0.625	0.744024
Insulin-like growth factor-binding protein complex acid labile subunit	IGFALS	0.217445	0.266527	0.625	0.744024
Junction plakoglobin	JUP	0.188453	0.226175	0.625	0.744024
Ig kappa chain V-III region IARC/BL41		1.07495	1.30437	0.625	0.744024
Mannan-binding lectin serine protease 2	MASP2	0.192248	0.160311	0.625	0.517549
Fetuin-B	FETUB	0.355738	0.433519	0.625	0.744024
Cystatin-C	CST3	0.926684	0.76921	0.625	0.517549
Ig kappa chain V-III region VH (Fragment)		1.16731	1.91081	0.625	1.06066
Heat shock cognate 71 kDa protein	HSPA8	0.211775	0.258162	0.625	0.744024
Histone H2A type 1-B/E	HIST1H2AB	1.04528	1.52558	0.625	0.916125
Ig kappa chain V-IV region STH (Fragment)		1.19155	0.990077	0.625	0.517549
Ig lambda chain V-I region NEW		1.34221	1.11505	0.625	0.517549
Vitamin K-dependent protein Z	PROZ	0.320434	0.266125	0.625	0.517549
Protein NipSnap homolog 2	GBAS	0.435497	0.363388	0.625	0.517549
Keratin, type I cuticular Ha8	KRT38	0.247249	0.699327	0.5	1.41421
Phosphatidylcholine-sterol acyltransferase	LCAT	0.239359	0.369686	0.5	0.755929
Coagulation factor X	F10	0.218806	0.332824	0.5	0.755929
Ig kappa chain V-I region Wes		1.00945	1.50577	0.5	0.755929
Cholesteryl ester transfer protein	CETP	0.211004	0.225881	0.5	0.534522
Neural cell adhesion molecule 1	NCAM1	0.115447	0.246451	0.5	1.06904
C-reactive protein	CRP	0.457191	0.970408	0.5	1.06904
Selenium-binding protein 1	SELENBP1	0.215532	0.449186	0.5	1.06904
Protein S100-A3	S100A3	1.06554	3.01379	0.5	1.41421
Secreted phosphoprotein 24	SPP2	0.463969	0.966948	0.5	1.06904
L-selectin	SELL	0.27888	0.299099	0.5	0.534522
Hornerin	HRNR	0.0398397	0.0426314	0.5	0.534522
Keratin, type II cytoskeletal 74	KRT74	0.199273	0.213369	0.5	0.534522
Glutathione peroxidase 3	GPX3	0.451042	0.700263	0.5	0.755929
Ig kappa chain V-I region Walker		0.833201	1.54391	0.5	0.92582
Protein S100-A8	S100A8	1.09265	1.59352	0.5	0.755929
Spectrin beta chain, erythrocytic	SPTB	0.0455302	0.0679152	0.5	0.755929
Sulfhydryl oxidase 1	QSOX1	0.142635	0.208469	0.5	0.755929
Lysozyme C	LYZ	0.697633	0.748133	0.5	0.534522
Insulin-like growth factor II	IGF2	0.601306	0.644928	0.5	0.534522
Ig heavy chain V-III region TRO		0.847649	0.908941	0.5	0.534522
Keratin-associated protein 9-3	KRTAP9-3	0.555415	1.57095	0.375	1.06066
Keratin-associated protein 9-9	KRTAP9-9	0.575482	1.62771	0.375	1.06066
Keratin-associated protein 9-8	KRTAP9-8	0.559772	1.58327	0.375	1.06066
Keratin-associated protein 9-2	KRTAP9-2	0.511872	1.44779	0.375	1.06066
Fatty acid-binding protein, epidermal	FABP5	0.598902	1.69395	0.375	1.06066
14-3-3 protein epsilon	YWHAE	0.290502	0.5664	0.375	0.744024
Hemoglobin subunit zeta	HBZ	0.541988	1.05673	0.375	0.744024
Carboxypeptidase B2	CPB2	0.176253	0.342597	0.375	0.744024
Vascular cell adhesion protein 1	VCAM1	0.106771	0.147751	0.375	0.517549
Profilin-1	PFN1	0.581305	1.11863	0.375	0.744024
Prostaglandin-H2 D-isomerase	PTGDS	0.421874	0.583766	0.375	0.517549
Plastin-2	LCP1	0.12778	0.176577	0.375	0.517549
Ig heavy chain V-III region HIL		0.654838	0.908678	0.375	0.517549
Tenascin-X	TNXB	0.0185453	0.0256435	0.375	0.517549
Collagen alpha-1(III) chain	COL3A1	0.065552	0.0907863	0.375	0.517549
Heterogeneous nuclear ribonucleoprotein A1	HNRNPA1	0.232175	0.321941	0.375	0.517549
Vesicle transport through interaction with t-SNAREs homolog 1B	VTI1B	0.352882	0.487579	0.375	0.517549
Keratin, type I cytoskeletal 40	KRT40	0.129637	0.366668	0.25	0.707107
Carbonic anhydrase 2	CA2	0.186273	0.526861	0.25	0.707107
Hepatocyte growth factor activator	HGFAC	0.093471	0.264376	0.25	0.707107
Fructose-bisphosphate aldolase A	ALDOA	0.138198	0.390882	0.25	0.707107
Keratin, type I cytoskeletal 39	KRT39	0.112138	0.317173	0.25	0.707107
Protein S100-A6	S100A6	0.5741	1.06628	0.25	0.46291
C4b-binding protein beta chain	C4BPB	0.192912	0.357209	0.25	0.46291
Phosphatidylethanolamine-binding protein 1	PEBP1	0.258717	0.731763	0.25	0.707107
Keratin, type I cuticular Ha7	KRT37	0.125446	0.354815	0.25	0.707107
72 kDa type IV collagenase	MMP2	0.0767421	0.142244	0.25	0.46291
Keratin, type II cytoskeletal 72	KRT72	0.0994622	0.184216	0.25	0.46291
Ig kappa chain V-III region VG (Fragment)		0.441956	0.818557	0.25	0.46291
Basement membrane-specific heparan sulfate proteoglycan core protein	HSPG2	0.0123157	0.0228401	0.25	0.46291
Ig kappa chain V-I region Mev		0.470125	0.870643	0.25	0.46291
Cofilin-1	CFL1	0.306438	0.567994	0.25	0.46291
Histone H4	HIST1H4A	0.548994	1.55279	0.25	0.707107
Latent-transforming growth factor beta-binding protein 1	LTBP1	0.0291642	0.0824887	0.25	0.707107
Adipocyte plasma membrane-associated protein	APMAP	0.137488	0.254773	0.25	0.46291
Collagen alpha-1(VI) chain	COL6A1	0.0522429	0.0968339	0.25	0.46291
Myosin-9	MYH9	0.0260096	0.0735662	0.25	0.707107
Prolow-density lipoprotein receptor-related protein 1	LRP1	0.0118376	0.0219217	0.25	0.46291
Thioredoxin	TXN	0.508911	0.942437	0.25	0.46291
Adenylate kinase isoenzyme 1	AK1	0.251805	0.712213	0.25	0.707107
Phosphoglycerate mutase 2	PGAM2	0.203161	0.377334	0.25	0.46291
Ig kappa chain V-II region FR		0.476003	0.8868	0.25	0.46291
Coagulation factor IX	F9	0.107336	0.198799	0.25	0.46291
V-set and immunoglobulin domain-containing protein 8	VSIG8	0.142184	0.402158	0.25	0.707107
Solute carrier family 2, facilitated glucose transporter member 1	SLC2A1	0.100728	0.284902	0.25	0.707107
6-phosphogluconolactonase	PGLS	0.23319	0.432017	0.25	0.46291
Desmoglein-1	DSG1	0.0564728	0.104624	0.25	0.46291
Cadherin-1	CDH1	0.0581789	0.107837	0.25	0.46291
Vasorin	VASN	0.0793811	0.147105	0.25	0.46291
Tissue alpha-L-fucosidase	FUCA1	0.114505	0.212054	0.25	0.46291
Complement C1q subcomponent subunit A	C1QA	0.21027	0.389349	0.25	0.46291
Ig heavy chain V-III region GAR		0.454949	0.843701	0.25	0.46291
Apolipoprotein(a)	LPA	0.0110861	0.0205328	0.25	0.46291
Interleukin-20	IL20	0.287949	0.533312	0.25	0.46291
Eukaryotic translation initiation factor 3 subunit J	EIF3J	0.21989	0.407467	0.25	0.46291
Tubulin beta chain	TUBB	0.0628194	0.17768	0.125	0.353553
Mannosyl-oligosaccharide 1,2-alpha-mannosidase IA	MAN1A1	0.0427621	0.12095	0.125	0.353553
Keratin-associated protein 9-6	KRTAP9-6	0.185724	0.525308	0.125	0.353553
Proteasome inhibitor PI31 subunit	PSMF1	0.0913541	0.258388	0.125	0.353553
Fibrinogen-like protein 1	FGL1	0.0848598	0.24002	0.125	0.353553
Ig lambda chain V-IV region MOL		0.251395	0.711052	0.125	0.353553
Keratin-associated protein 13-2	KRTAP13-2	0.166621	0.471274	0.125	0.353553
Collagen alpha-2(I) chain	COL1A2	0.0210641	0.0595783	0.125	0.353553
Dermcidin	DCD	0.243411	0.68847	0.125	0.353553
Scavenger receptor cysteine-rich type 1 protein M130	CD163	0.0225889	0.0638912	0.125	0.353553
Complement factor D	CFD	0.108978	0.308237	0.125	0.353553
Keratin-associated protein 2-3	KRTAP2-3	0.231474	0.654708	0.125	0.353553
Keratin-associated protein 3-1	KRTAP3-1	0.29606	0.837383	0.125	0.353553
Mimecan	OGN	0.0910069	0.257406	0.125	0.353553
Mitochondrial fission 1 protein	FIS1	0.184222	0.521059	0.125	0.353553
Cystatin-A	CSTA	0.26766	0.757057	0.125	0.353553
Superoxide dismutase [Cu-Zn]	SOD1	0.170929	0.48346	0.125	0.353553
Plakophilin-1	PKP1	0.0376571	0.10651	0.125	0.353553
Ectonucleotide pyrophosphatase/phosphodiesterase family member 2	ENPP2	0.0315201	0.0891524	0.125	0.353553
Alpha-hemoglobin-stabilizing protein	AHSP	0.23005	0.650679	0.125	0.353553
Calmodulin	CALM1	0.161774	0.457566	0.125	0.353553
Insulin-like growth factor-binding protein 2	IGFBP2	0.0886752	0.250811	0.125	0.353553
Cathepsin D	CTSD	0.0661247	0.187029	0.125	0.353553
Collagen alpha-1(XII) chain	COL12A1	0.00908712	0.0257022	0.125	0.353553
Glutathione S-transferase P	GSTP1	0.116625	0.329867	0.125	0.353553
Desmoglein-4	DSG4	0.0274132	0.0775363	0.125	0.353553
Immunoglobulin superfamily containing leucine-rich repeat protein	ISLR	0.0658156	0.186155	0.125	0.353553
Tropomyosin alpha-4 chain	TPM4	0.10329	0.292147	0.125	0.353553
Fibroblast growth factor-binding protein 2	FGFBP2	0.110812	0.313424	0.125	0.353553
Collagen alpha-2(XI) chain	COL11A2	0.0159882	0.0452215	0.125	0.353553
Neutrophil defensin 1	DEFA1	0.267021	0.755249	0.125	0.353553
Calpain small subunit 1	CAPNS1	0.0961967	0.272085	0.125	0.353553
Ras-related protein Rap-1b	RAP1B	0.145372	0.411173	0.125	0.353553
Eukaryotic translation initiation factor 5A-1	EIF5A	0.161825	0.457711	0.125	0.353553
Intercellular adhesion molecule 2	ICAM2	0.0895999	0.253427	0.125	0.353553
Suprabasin	SBSN	0.0486615	0.137635	0.125	0.353553
Caspase-14	CASP14	0.109371	0.309348	0.125	0.353553
Bisphosphoglycerate mutase	BPGM	0.0907802	0.256765	0.125	0.353553
Toll-like receptor 3	TLR3	0.0264535	0.0748217	0.125	0.353553
Triosephosphate isomerase	TPI1	0.0884635	0.250212	0.125	0.353553
Annexin A2	ANXA2	0.0784203	0.221806	0.125	0.353553
SPARC	SPARC	0.0786517	0.222461	0.125	0.353553
Pulmonary surfactant-associated protein B	SFTPB	0.0732991	0.207321	0.125	0.353553
Dipeptidase 2	DPEP2	0.0567918	0.160632	0.125	0.353553
Lipocalin-1	LCN1	0.142682	0.403564	0.125	0.353553
Src substrate cortactin	CTTN	0.0460137	0.130146	0.125	0.353553
F-actin-capping protein subunit beta	CAPZB	0.0876102	0.247799	0.125	0.353553
Collagen alpha-1(II) chain	COL2A1	0.0207779	0.0587688	0.125	0.353553
Ig lambda chain V-II region TRO		0.237581	0.67198	0.125	0.353553
Proprotein convertase subtilisin/kexin type 9	PCSK9	0.0366674	0.103711	0.125	0.353553
Exonuclease mut-7 homolog	EXD3	0.0313395	0.0886416	0.125	0.353553
BPI fold-containing family A member 1	BPIFA1	0.102821	0.290822	0.125	0.353553
Beta-1,4-galactosyltransferase 5	B4GALT5	0.0608757	0.172182	0.125	0.353553
Trypsin-1	PRSS1	0.110927	0.313749	0.125	0.353553
Protein-lysine 6-oxidase	LOX	0.0627556	0.1775	0.125	0.353553
CD109 antigen	CD109	0.0168464	0.0476489	0.125	0.353553
Serpin A11	SERPINA11	0.0579683	0.163959	0.125	0.353553
Putative nucleoside diphosphate kinase	NME2P1	0.175405	0.496121	0.125	0.353553
Ig lambda chain V-V region DEL		0.249839	0.706652	0.125	0.353553
Lysosome-associated membrane glycoprotein 2	LAMP2	0.0610895	0.172787	0.125	0.353553
Ig heavy chain V-I region WOL		0.207083	0.585719	0.125	0.353553
ADAMTS-like protein 4	ADAMTSL4	0.0233719	0.0661057	0.125	0.353553
EGF-containing fibulin-like extracellular matrix protein 1	EFEMP1	0.0518625	0.146689	0.125	0.353553
Putative protein FAM47C	FAM47C	0.0286406	0.0810079	0.125	0.353553
Zymogen granule protein 16 homolog B	ZG16B	0.135765	0.384001	0.125	0.353553
Multiple inositol polyphosphate phosphatase 1	MINPP1	0.0535139	0.15136	0.125	0.353553
Nephrocystin-3	NPHP3	0.0187838	0.0531286	0.125	0.353553
Cytochrome P450 26C1	CYP26C1	0.0476945	0.1349	0.125	0.353553
HLA class I histocompatibility antigen, A-24 alpha chain	HLA-A	0.0744028	0.210443	0.125	0.353553
Hephaestin	HEPH	0.0217235	0.0614433	0.125	0.353553
Bis(5'-adenosyl)-triphosphatase	FHIT	0.161576	0.457007	0.125	0.353553
EF-hand calcium-binding domain-containing protein 7	EFCAB7	0.0433486	0.122608	0.125	0.353553
Stomatin-like protein 2, mitochondrial	STOML2	0.0712778	0.201604	0.125	0.353553
A-kinase anchor protein 17A	AKAP17A	0.0382379	0.108153	0.125	0.353553
Hemicentin-1	HMCN1	0.00493543	0.0139595	0.125	0.353553
Protein MTO1 homolog, mitochondrial	MTO1	0.0386069	0.109197	0.125	0.353553
Interferon regulatory factor 2-binding protein 1	IRF2BP1	0.0445245	0.125934	0.125	0.353553
Protein FAM216A	FAM216A	0.0920309	0.260303	0.125	0.353553
