# Supplementary material for: Composition and origin of lung fluid proteome in premature infants and relationship to respiratory outcome
Source: PLoS One. 2020 Dec 10;15(12):e0243168. doi: 10.1371/journal.pone.0243168 (PMC7728257; doi:10.1371/journal.pone.0243168)
Supplement: S7 Table — (XLSX) [file pone.0243168.s008.xlsx]

## Sheet: Sheet1
S7 Table. Abundance of TA proteins by infant pulmonary outcome.
		PM Infants		No PM Infants				Peptide present
Protein	Gene	AI x 108	AI x 108	AI x 108	AI x 108	PM/No PM		PM	No PM
	Symbol	(mean)	(sd)	(mean)	(sd)	(Fold)	p	(% samples)	(% samples)
Apolipoprotein B-100	APOB	0.189558	0.427788	0.0300734	0.078993	6.30317	0.139435	40	17.6471
Hemoglobin subunit gamma-2	HBG2	68.1156	78.5009	17.4356	27.1163	3.9067	0.015983	100	76.4706
Hemoglobin subunit zeta	HBZ	3.10992	4.57225	0.902124	1.65603	3.44733	0.0677185	50	29.4118
Histone H2A type 1-C	HIST1H2AC	2.30639	3.27593	0.793967	1.82402	2.90489	0.099634	45	17.6471
Histone H2A type 3	HIST3H2A	2.30378	3.27222	0.793067	1.82196	2.90489	0.099634	45	17.6471
Hemoglobin subunit gamma-1	HBG1	64.1141	73.2746	22.4925	28.3724	2.85047	0.034337	100	88.2353
Histone H2A type 2-C	HIST2H2AC	3.36259	4.53121	1.19343	1.98892	2.81758	0.0762473	60	29.4118
Hemoglobin subunit epsilon	HBE1	7.52109	7.77709	2.71718	3.53273	2.76798	0.0247823	75	64.7059
Integrin beta-2	ITGB2	0.473647	0.844863	0.181529	0.192026	2.6092	0.172531	45	58.8235
Hemoglobin subunit beta	HBB	52.0113	56.7828	21.0787	26.4862	2.46748	0.0468491	100	88.2353
Hemoglobin subunit alpha	HBA1	84.6039	102.67	35.1019	63.7968	2.41024	0.093672	95	94.1176
Hemoglobin subunit delta	HBD	28.4288	31.8116	12.0507	17.3134	2.3591	0.0663715	90	88.2353
Carbonic anhydrase 1	CA1	4.69667	6.2856	2.01758	4.36672	2.32788	0.148167	55	29.4118
Integrin alpha-M	ITGAM	0.387087	0.586155	0.190691	0.229472	2.02992	0.202998	50	47.0588
Ras-related protein Rab-1B	RAB1B	1.41075	1.20785	0.721453	1.00749	1.95542	0.0706648	75	41.1765
Periostin	POSTN	0.345078	0.698302	0.187231	0.29338	1.84307	0.391438	65	41.1765
Peroxiredoxin-2	PRDX2	6.38791	6.0362	3.50568	3.95798	1.82216	0.101218	95	88.2353
Inter-alpha-trypsin inhibitor heavy chain H2	ITIH2	0.476781	0.578612	0.268096	0.400569	1.7784	0.218691	60	41.1765
POTE ankyrin domain family member I	POTEI	0.521728	1.15655	0.313591	0.587494	1.66372	0.506566	20	23.5294
Putative heat shock 70 kDa protein 7	HSPA7	2.08143	1.26085	1.34359	1.21154	1.54916	0.0795448	80	64.7059
Heat shock-related 70 kDa protein 2	HSPA2	0.69448	1.01978	0.454322	0.741999	1.52861	0.425798	35	29.4118
POTE ankyrin domain family member J	POTEJ	0.492646	1.11857	0.323989	0.606974	1.52056	0.582213	20	23.5294
Beta-casein	CSN2	1.16089	2.7268	0.773496	2.55855	1.50084	0.660531	30	17.6471
Programmed cell death 6-interacting protein	PDCD6IP	0.363917	0.386689	0.24458	0.221328	1.48792	0.268622	80	70.5882
Apolipoprotein A-II	APOA2	5.89724	5.30229	4.07349	4.76434	1.44771	0.282367	70	64.7059
Trefoil factor 3	TFF3	11.2833	9.10123	7.80696	6.68946	1.44528	0.201134	90	82.3529
Alpha-S1-casein	CSN1S1	1.98085	5.86208	1.37935	3.71607	1.43607	0.717374	20	17.6471
Heat shock 70 kDa protein 1-like	HSPA1L	1.68654	1.04286	1.17907	1.00761	1.4304	0.143086	80	64.7059
Ras-related C3 botulinum toxin substrate 1	RAC1	1.89125	1.01366	1.3313	1.24878	1.4206	0.14109	90	70.5882
Epidermal growth factor receptor kinase substrate 8-like protein 2	EPS8L2	0.298245	0.364102	0.210133	0.261278	1.41931	0.411301	60	58.8235
Heat shock 70 kDa protein 6	HSPA6	1.85214	0.695931	1.32574	0.716202	1.39706	0.0299764	100	88.2353
Inter-alpha-trypsin inhibitor heavy chain H1	ITIH1	0.463296	0.515204	0.333781	0.410591	1.38803	0.409466	60	52.9412
Protein S100-P	S100P	4.11176	2.84453	2.98094	1.77393	1.37935	0.164576	80	94.1176
Calcium and integrin-binding protein 1	CIB1	2.60367	2.37211	1.88872	1.79723	1.37854	0.315598	80	76.4706
Keratin, type I cytoskeletal 16	KRT16	4.3158	5.21235	3.13128	1.81379	1.37828	0.379187	95	100
Keratin, type II cytoskeletal 3	KRT3	0.720133	0.953346	0.52602	0.484102	1.36902	0.452739	60	64.7059
Erythrocyte band 7 integral membrane protein	STOM	2.00653	2.04392	1.47249	1.92012	1.36268	0.421035	70	58.8235
High mobility group protein B1	HMGB1	1.29335	3.29566	0.953848	1.23033	1.35593	0.69089	50	70.5882
Prothymosin alpha	PTMA	2.83435	2.51227	2.10448	1.42457	1.34681	0.29626	95	88.2353
Cathelicidin antimicrobial peptide	CAMP	2.17137	2.90287	1.61328	1.87969	1.34593	0.500983	55	64.7059
Lamin-B1	LMNB1	0.637956	0.964562	0.475847	0.433169	1.34067	0.526785	65	76.4706
Heat shock 70 kDa protein 1B	HSPA1B	2.94566	2.01143	2.20397	2.05831	1.33652	0.276306	80	64.7059
Guanine nucleotide-binding protein G(I)/G(S)/G(T) subunit beta-1	GNB1	1.23754	0.973451	0.927877	0.73024	1.33374	0.288378	85	76.4706
Calcyphosin	CAPS	7.17487	3.67946	5.39266	3.8392	1.33049	0.158922	100	94.1176
Myosin-14	MYH14	0.174978	0.234574	0.131914	0.162187	1.32645	0.527771	55	47.0588
Antileukoproteinase	SLPI	11.7292	9.33795	8.86736	6.85165	1.32274	0.302761	100	100
Keratin, type II cytoskeletal 2 oral	KRT76	0.996125	1.0394	0.753339	0.551236	1.32228	0.393402	75	76.4706
Complement factor H-related protein 1	CFHR1	0.785643	0.512276	0.600168	0.408324	1.30904	0.23731	85	82.3529
Keratin, type II cytoskeletal 5	KRT5	2.74903	3.16069	2.10185	1.04682	1.30791	0.425668	95	100
Histone H2A type 1	HIST1H2AG	2.78608	3.4457	2.13031	3.36857	1.30783	0.563736	60	41.1765
Ras-related C3 botulinum toxin substrate 3	RAC3	1.81135	1.06185	1.3991	1.19258	1.29466	0.273586	90	82.3529
Alpha-lactalbumin	LALBA	5.48721	12.1316	4.24242	10.6347	1.29342	0.744162	40	23.5294
Keratin, type II cytoskeletal 78	KRT78	0.450634	0.47087	0.34859	0.49154	1.29274	0.523856	65	47.0588
Fatty acid-binding protein, epidermal	FABP5	5.26689	3.43094	4.11003	2.35204	1.28147	0.248224	95	94.1176
Ig gamma-4 chain C region	IGHG4	6.68246	2.8085	5.26202	2.90051	1.26994	0.139933	100	88.2353
Fibrinogen alpha chain	FGA	3.16489	2.29679	2.49533	1.58989	1.26832	0.318295	100	100
Mucin-4	MUC4	0.155517	0.202727	0.122698	0.143101	1.26747	0.579715	75	58.8235
POTE ankyrin domain family member F	POTEF	1.06865	1.61932	0.844567	1.05558	1.26532	0.628176	35	41.1765
Tubulin beta-3 chain	TUBB3	3.44566	1.62584	2.74004	1.70415	1.25752	0.206567	95	88.2353
Keratin, type I cytoskeletal 17	KRT17	2.57836	2.71231	2.05655	1.08393	1.25373	0.462354	95	94.1176
Keratin, type I cytoskeletal 14	KRT14	3.82658	3.83925	3.05943	1.69863	1.25075	0.451329	95	94.1176
Pigment epithelium-derived factor	SERPINF1	5.78104	2.65399	4.62344	2.45948	1.25038	0.180321	100	100
Keratin, type II cytoskeletal 6A	KRT6A	3.97122	4.53743	3.19214	2.05964	1.24406	0.518589	95	100
Insulin-like growth factor-binding protein 2	IGFBP2	3.92544	3.83734	3.16063	2.20402	1.24198	0.473018	100	94.1176
Keratin, type II cytoskeletal 6C	KRT6C	3.88489	4.36743	3.13003	1.94985	1.24117	0.514824	95	100
Keratin, type II cytoskeletal 75	KRT75	1.86107	1.57146	1.50314	0.729704	1.23812	0.394502	95	100
Ras-related C3 botulinum toxin substrate 2	RAC2	1.8512	1.08518	1.50118	1.24172	1.23316	0.366363	90	82.3529
Actin, alpha skeletal muscle	ACTA1	14.0018	5.93928	11.4004	5.21034	1.22819	0.169211	95	88.2353
WAP four-disulfide core domain protein 2	WFDC2	17.3875	7.58935	14.2043	4.14183	1.2241	0.131832	100	100
Brain acid soluble protein 1	BASP1	7.58808	7.61196	6.21059	5.20349	1.2218	0.532327	100	100
Aldehyde dehydrogenase family 3 member B1	ALDH3B1	0.961205	1.06036	0.787143	0.984588	1.22113	0.610436	70	70.5882
Apolipoprotein A-IV	APOA4	2.79529	2.3212	2.30009	2.02704	1.2153	0.497891	85	88.2353
Protein S100-A12	S100A12	5.34496	10.4802	4.40644	5.37236	1.21299	0.740824	60	64.7059
Cystatin-M	CST6	2.5478	1.9673	2.10084	1.91555	1.21275	0.49039	90	76.4706
Cystatin-B	CSTB	4.53587	4.43863	3.76049	4.39116	1.20619	0.597992	75	58.8235
Actin, aortic smooth muscle	ACTA2	13.4193	5.9299	11.1366	5.16584	1.20498	0.224283	95	88.2353
Actin, gamma-enteric smooth muscle	ACTG2	13.4517	5.94428	11.1717	5.18214	1.20408	0.226069	95	88.2353
Retinoic acid-induced protein 3	GPRC5A	1.97067	1.1963	1.64849	1.31906	1.19544	0.441294	90	82.3529
Keratin, type II cytoskeletal 6B	KRT6B	4.05162	4.42985	3.3947	1.91551	1.19351	0.574263	95	100
Syndecan-1	SDC1	0.991129	0.475281	0.833439	0.409071	1.1892	0.2914	95	88.2353
Cell division control protein 42 homolog	CDC42	3.11159	1.96512	2.62337	1.33908	1.18611	0.392019	90	94.1176
Alpha-2-macroglobulin	A2M	6.85311	5.14892	5.84749	5.18516	1.17198	0.558883	100	100
Guanine nucleotide-binding protein G(I)/G(S)/G(T) subunit beta-2	GNB2	1.3375	1.06179	1.14724	0.872122	1.16584	0.559823	80	82.3529
Tubulin beta-2A chain	TUBB2A	5.34877	2.15538	4.59114	2.50371	1.16502	0.32923	100	88.2353
Tubulin beta-2B chain	TUBB2B	5.34384	2.15339	4.58691	2.5014	1.16502	0.32923	100	88.2353
Matrix metalloproteinase-9	MMP9	1.87699	2.25306	1.61496	1.90865	1.16225	0.707882	75	70.5882
Actin, alpha cardiac muscle 1	ACTC1	14.8185	4.95425	12.8276	2.99255	1.1552	0.15706	100	100
Keratin, type II cytoskeletal 1b	KRT77	0.744472	0.634248	0.645123	0.419952	1.154	0.585293	90	82.3529
Beta-actin-like protein 2	ACTBL2	6.06916	2.73063	5.26877	2.55579	1.15191	0.366536	95	88.2353
Ras-related protein Rap-1b	RAP1B	2.08253	2.03314	1.80813	1.10989	1.15176	0.622666	80	88.2353
Histone H2A type 1-B/E	HIST1H2AB	3.63867	3.44185	3.16758	2.80048	1.14872	0.654611	75	64.7059
Mucin-16	MUC16	0.0447155	0.058413	0.0390492	0.0439831	1.14511	0.744604	80	82.3529
Coronin-1A	CORO1A	2.09062	1.36406	1.82632	0.962404	1.14472	0.507771	95	94.1176
Putative heat shock protein HSP 90-beta 4	HSP90AB4P	1.66162	0.890615	1.45433	0.530903	1.14254	0.406528	100	100
Tubulin polymerization-promoting protein family member 3	TPPP3	4.54939	3.65633	3.98597	3.65049	1.14135	0.643072	100	88.2353
Peroxiredoxin-1	PRDX1	5.07344	3.27032	4.45247	2.88211	1.13947	0.54748	95	94.1176
Myristoylated alanine-rich C-kinase substrate	MARCKS	1.1541	1.39006	1.01675	0.810231	1.13508	0.722151	70	88.2353
Na(+)/H(+) exchange regulatory cofactor NHE-RF1	SLC9A3R1	1.22635	0.873559	1.08157	0.7951	1.13387	0.604016	85	82.3529
Cathepsin B	CTSB	1.96107	1.27938	1.73521	1.65669	1.13017	0.642908	90	88.2353
L-lactate dehydrogenase A chain	LDHA	5.09934	3.22742	4.5151	1.75971	1.1294	0.50974	100	100
Transforming protein RhoA	RHOA	1.1353	1.02906	1.00748	0.984382	1.12687	0.703253	75	64.7059
T-complex protein 1 subunit theta	CCT8	0.474768	0.435589	0.421493	0.374876	1.1264	0.695312	75	76.4706
Putative heat shock protein HSP 90-beta 2	HSP90AB2P	1.55708	1.02633	1.38285	1.00226	1.126	0.606223	80	70.5882
Vimentin	VIM	8.43568	3.54674	7.50006	3.36225	1.12475	0.418409	100	100
Choline transporter-like protein 4	SLC44A4	0.463471	0.246873	0.412502	0.237452	1.12356	0.528375	95	100
Ig lambda-1 chain C regions	IGLC1	6.92488	5.49147	6.17656	5.6099	1.12116	0.685011	85	82.3529
Gastricsin	PGC	0.920632	0.755668	0.824193	0.541942	1.11701	0.663643	80	76.4706
Resistin	RETN	9.41331	10.0389	8.42923	4.52662	1.11675	0.711644	95	94.1176
Clusterin	CLU	5.12486	2.34285	4.59485	2.19419	1.11535	0.484938	100	100
Heterogeneous nuclear ribonucleoproteins C1/C2	HNRNPC	0.847784	1.03162	0.761079	0.570081	1.11392	0.759603	80	82.3529
Putative heat shock protein HSP 90-beta-3	HSP90AB3P	2.12285	0.722827	1.90633	0.585897	1.11358	0.329507	100	100
Thymosin beta-4	TMSB4X	39.2461	65.3486	35.3267	44.7477	1.11095	0.835711	100	94.1176
Fibrinogen gamma chain	FGG	6.97122	4.21107	6.29185	3.21378	1.10798	0.590107	100	100
Keratin, type I cytoskeletal 15	KRT15	1.64626	1.13113	1.4877	0.60907	1.10658	0.608378	95	94.1176
Guanine nucleotide-binding protein G(i) subunit alpha-2	GNAI2	1.29622	1.32066	1.17998	0.964768	1.09852	0.765338	75	88.2353
Tropomyosin alpha-3 chain	TPM3	2.05402	1.6449	1.87325	0.969842	1.0965	0.69329	100	88.2353
Calmodulin	CALM1	10.6001	5.50169	9.6784	3.08733	1.09524	0.543958	100	100
Protein S100-A8	S100A8	6.96615	5.17281	6.36314	4.16992	1.09477	0.702138	100	100
Secretoglobin family 3A member 1	SCGB3A1	12.5946	5.60687	11.5135	6.75889	1.0939	0.598074	95	100
Heat shock protein HSP 90-alpha	HSP90AA1	5.74297	1.83991	5.28418	1.46193	1.08682	0.412752	100	100
IgGFc-binding protein	FCGBP	3.32612	1.78119	3.0653	1.65853	1.08509	0.649773	100	100
Adenylyl cyclase-associated protein 1	CAP1	3.94085	2.26643	3.65277	2.1881	1.07887	0.697848	100	100
Apolipoprotein A-I	APOA1	13.7385	6.11654	12.7443	6.92604	1.07801	0.645726	100	100
Peroxiredoxin-6	PRDX6	2.16537	1.10387	2.01358	1.30008	1.07538	0.703139	95	88.2353
Prosaposin	PSAP	2.70074	1.41921	2.51521	1.28644	1.07376	0.681764	100	100
Thioredoxin	TXN	7.8303	6.4635	7.31662	3.03569	1.07021	0.765738	100	100
Fructose-bisphosphate aldolase A	ALDOA	6.66518	2.67726	6.23104	1.22455	1.06967	0.542421	100	100
Ezrin	EZR	7.13527	2.76738	6.67297	2.69302	1.06928	0.611409	100	100
Keratin, type II cytoskeletal 79	KRT79	1.38407	0.793169	1.29562	0.467102	1.06827	0.688939	95	100
Tropomyosin alpha-1 chain	TPM1	1.14963	0.91244	1.07675	0.570372	1.06769	0.777281	85	88.2353
Lymphocyte-specific protein 1	LSP1	1.4911	2.36794	1.39748	1.03989	1.06699	0.880936	65	88.2353
Neutrophil defensin 1	DEFA1	2.72787	2.42337	2.56629	2.86623	1.06296	0.853612	65	58.8235
Rho GDP-dissociation inhibitor 2	ARHGDIB	6.64452	8.16159	6.26998	4.05345	1.05974	0.86458	100	100
Heat shock 70 kDa protein 1A	HSPA1A	3.77409	1.44916	3.56992	1.2748	1.05719	0.654746	100	100
Polyubiquitin-B	UBB	3.29502	2.07162	3.11902	2.45152	1.05643	0.814209	100	100
Follistatin-related protein 1	FSTL1	3.34231	2.56232	3.16516	2.33114	1.05597	0.828415	90	82.3529
Complement component C6	C6	1.40825	1.00428	1.33663	0.929982	1.05359	0.824365	95	100
Transaldolase	TALDO1	2.56331	1.28434	2.43606	1.42986	1.05223	0.777227	95	94.1176
Alpha-1-antichymotrypsin	SERPINA3	6.56169	3.54535	6.23845	3.93535	1.05181	0.794259	95	94.1176
Cystatin-C	CST3	9.4785	4.30765	9.01529	3.52352	1.05138	0.725593	100	100
CD44 antigen	CD44	0.460173	0.32	0.438608	0.293554	1.04917	0.833249	85	88.2353
Heat shock protein HSP 90-beta	HSP90AB1	4.80315	1.56808	4.58629	0.930172	1.04728	0.62038	100	100
Annexin A3	ANXA3	6.86919	4.829	6.57587	2.28208	1.04461	0.81999	95	100
Annexin A11	ANXA11	0.535763	0.719741	0.512897	0.750899	1.04458	0.925316	55	52.9412
Attractin	ATRN	0.159168	0.13666	0.152586	0.14688	1.04313	0.888619	75	70.5882
Fibrinogen beta chain	FGB	10.456	6.69912	10.0371	5.75739	1.04173	0.84111	100	100
14-3-3 protein sigma	SFN	2.98066	1.43025	2.86235	0.983067	1.04133	0.775148	90	100
Alpha-2-HS-glycoprotein	AHSG	17.4088	7.43374	16.7202	4.23838	1.04118	0.737633	100	100
Heat shock cognate 71 kDa protein	HSPA8	5.16371	1.70769	4.95971	1.39585	1.04113	0.696571	100	100
Alkaline phosphatase, tissue-nonspecific isozyme	ALPL	0.834222	0.651779	0.802037	0.793996	1.04013	0.893031	85	76.4706
Actin, cytoplasmic 1	ACTB	31.8296	9.43353	30.6218	7.69105	1.03944	0.675753	100	100
Angiotensinogen	AGT	5.59172	1.9513	5.37958	1.30975	1.03944	0.70561	100	100
Profilin-1	PFN1	19.6918	8.42995	18.9568	10.297	1.03877	0.812646	100	100
Keratin, type II cytoskeletal 1	KRT1	9.84448	7.52443	9.48836	3.64402	1.03753	0.859793	100	100
14-3-3 protein eta	YWHAH	4.03141	1.85356	3.88751	1.69259	1.03702	0.808026	90	100
Acyl-CoA-binding protein	DBI	3.9647	3.58995	3.8244	3.40399	1.03669	0.904142	80	70.5882
Histone H1.2	HIST1H1C	5.08361	2.26545	4.91619	1.82293	1.03405	0.808199	100	100
Superoxide dismutase [Cu-Zn]	SOD1	3.3345	1.75871	3.22808	1.72421	1.03297	0.854239	100	94.1176
Lysozyme C	LYZ	14.4907	6.84301	14.0351	7.58088	1.03246	0.848789	100	100
Actin, cytoplasmic 2	ACTG1	31.1854	9.08294	30.3195	7.73811	1.02856	0.759139	100	100
Histone H1.4	HIST1H1E	3.77595	1.69106	3.67357	1.46418	1.02787	0.8465	95	100
Tubulin beta-6 chain	TUBB6	1.31343	0.837238	1.28072	0.856198	1.02554	0.90736	80	88.2353
Histone H1.5	HIST1H1B	3.23532	1.35573	3.15681	1.24091	1.02487	0.856278	100	94.1176
Pulmonary surfactant-associated protein B	SFTPB	20.479	7.58162	19.9827	6.37227	1.02483	0.832373	100	100
Heat shock protein beta-1	HSPB1	1.64991	2.26982	1.60996	1.24174	1.02481	0.948772	65	82.3529
Nucleolin	NCL	0.512827	0.539373	0.500592	0.335625	1.02444	0.93587	65	94.1176
Cytosolic non-specific dipeptidase	CNDP2	0.859685	0.783271	0.839901	0.844238	1.02355	0.941524	75	64.7059
Plectin	PLEC	0.0632752	0.102064	0.0619432	0.075754	1.0215	0.964856	45	58.8235
Ig gamma-3 chain C region	IGHG3	8.66854	2.6985	8.49105	3.5182	1.0209	0.86322	100	100
Ig kappa chain V-III region SIE		2.94851	1.39831	2.88907	2.18942	1.02058	0.920982	95	88.2353
Annexin A1	ANXA1	12.5806	5.0767	12.3376	2.46682	1.0197	0.858276	100	100
14-3-3 protein epsilon	YWHAE	8.82839	1.94097	8.6659	1.796	1.01875	0.794438	100	100
Myosin-9	MYH9	2.75426	3.29227	2.70882	1.13704	1.01677	0.95714	95	100
Protein disulfide-isomerase A3	PDIA3	1.84371	0.871715	1.81704	0.962502	1.01468	0.930053	95	100
Ig mu chain C region	IGHM	1.4725	1.94304	1.452	4.8599	1.01412	0.986262	70	41.1765
Alpha-amylase 1	AMY1A	2.19328	2.39251	2.16443	1.95359	1.01333	0.968554	95	94.1176
Golgi membrane protein 1	GOLM1	3.22323	2.19152	3.18421	1.54758	1.01225	0.951331	95	94.1176
Protein S100-A11	S100A11	8.29798	2.87158	8.20944	3.36817	1.01078	0.931687	100	100
Serotransferrin	TF	25.2399	6.56752	24.9789	4.58185	1.01045	0.891261	100	100
Mucin-5AC	MUC5AC	0.373631	0.340961	0.370313	0.330208	1.00896	0.97629	100	100
Galectin-1	LGALS1	3.29765	2.48818	3.27441	2.65568	1.0071	0.978252	80	88.2353
Polymeric immunoglobulin receptor	PIGR	10.5299	4.25399	10.4617	3.78343	1.00652	0.959514	100	100
SPARC-like protein 1	SPARCL1	0.960788	1.76502	0.954609	1.49875	1.00647	0.990999	50	58.8235
Tubulin beta chain	TUBB	6.55457	2.69027	6.51995	2.44985	1.00531	0.96782	100	100
Plastin-2	LCP1	7.78853	5.95896	7.74861	4.44863	1.00515	0.981986	100	100
Catalase	CAT	3.38292	1.93529	3.38315	2.46113	0.999932	0.999748	100	100
Folate receptor alpha	FOLR1	3.60823	1.93106	3.61685	1.62885	0.997617	0.988495	100	100
Myosin light polypeptide 6	MYL6	7.07392	3.61504	7.1006	1.86869	0.996242	0.978265	100	100
Serum albumin	ALB	178.462	60.3693	179.147	31.7986	0.996174	0.966695	100	100
Sodium-dependent phosphate transport protein 2B	SLC34A2	1.23469	0.921694	1.24029	0.614876	0.995485	0.98311	85	100
Protein disulfide-isomerase	P4HB	2.19927	1.70992	2.21282	0.91981	0.993875	0.976836	95	100
Secretoglobin family 3A member 2	SCGB3A2	11.194	7.38653	11.2778	6.96923	0.992572	0.972061	85	94.1176
Radixin	RDX	2.33222	1.17166	2.35349	1.19618	0.990959	0.956827	100	100
Mesothelin	MSLN	3.48081	1.68737	3.51849	1.76118	0.98929	0.947471	90	100
Chloride intracellular channel protein 6	CLIC6	1.5144	1.2996	1.53413	1.39764	0.987137	0.964787	90	88.2353
Cofilin-1	CFL1	7.83705	3.06351	7.94575	2.6281	0.986319	0.909331	100	100
Macrophage-capping protein	CAPG	2.56496	1.29014	2.60107	1.35443	0.986117	0.934376	100	100
Tropomyosin alpha-4 chain	TPM4	2.67782	1.73562	2.71661	1.46611	0.985722	0.94248	95	94.1176
Mucin-1	MUC1	1.12286	0.387545	1.14021	0.324849	0.984788	0.884794	100	100
Phosphoglycerate kinase 1	PGK1	4.76525	2.20822	4.83967	1.58315	0.984624	0.908449	100	100
Keratin, type I cytoskeletal 9	KRT9	9.18217	6.9367	9.37165	4.24226	0.979781	0.922487	90	100
Transitional endoplasmic reticulum ATPase	VCP	1.58488	0.721319	1.61763	0.64365	0.979752	0.885897	95	100
78 kDa glucose-regulated protein	HSPA5	4.01038	2.54479	4.10835	1.91108	0.976154	0.896982	100	100
Zymogen granule protein 16 homolog B	ZG16B	5.17321	3.04777	5.29972	2.38729	0.97613	0.890506	95	100
Galectin-3-binding protein	LGALS3BP	6.71769	1.94851	6.88327	1.72845	0.975945	0.787876	100	100
Calreticulin	CALR	4.08502	4.03562	4.18893	2.73604	0.975193	0.928839	100	100
Gelsolin	GSN	4.9598	1.20226	5.08872	1.12602	0.974667	0.739949	100	100
Selenium-binding protein 1	SELENBP1	1.81939	1.09909	1.86918	1.399	0.97336	0.904205	90	94.1176
Epididymal secretory protein E1	NPC2	13.8093	3.41499	14.2489	4.76956	0.969144	0.746484	100	100
L-lactate dehydrogenase B chain	LDHB	5.43744	1.46231	5.61097	1.37457	0.969073	0.713832	100	100
14-3-3 protein zeta/delta	YWHAZ	10.7306	3.22699	11.079	2.0627	0.968556	0.703954	100	100
Ig gamma-2 chain C region	IGHG2	9.01424	4.09369	9.31022	4.59022	0.968209	0.836962	100	100
ADP-ribosylation factor 3	ARF3	3.23609	1.42117	3.34971	1.20441	0.966081	0.796654	95	100
BPI fold-containing family B member 1	BPIFB1	8.94148	3.32729	9.25567	4.09263	0.966054	0.798202	100	100
Tubulin beta-4B chain	TUBB4B	7.54095	2.91595	7.82272	3.22283	0.963981	0.781792	100	100
Kallikrein-11	KLK11	1.36549	2.02224	1.41873	1.24001	0.962476	0.925335	60	76.4706
Ig kappa chain C region	IGKC	31.4206	11.6934	32.6838	11.0688	0.961351	0.739223	100	100
Heterogeneous nuclear ribonucleoproteins A2/B1	HNRNPA2B1	1.13989	0.789885	1.18577	0.637766	0.96131	0.84885	80	94.1176
Immunoglobulin lambda-like polypeptide 5	IGLL5	3.61649	3.03501	3.76783	2.68621	0.959835	0.874391	85	94.1176
CD59 glycoprotein	CD59	5.13295	3.92515	5.34999	3.09435	0.959431	0.854821	90	94.1176
Alpha-1-antitrypsin	SERPINA1	23.2382	6.55381	24.252	8.96934	0.9582	0.694207	100	100
BPI fold-containing family A member 1	BPIFA1	2.4888	2.70459	2.59755	3.05162	0.958137	0.909167	70	64.7059
Alpha-fetoprotein	AFP	8.15719	5.05834	8.51737	4.06839	0.957712	0.815029	95	100
Alpha-enolase	ENO1	10.0206	1.86496	10.4639	2.54867	0.957636	0.545997	100	100
Inter-alpha-trypsin inhibitor heavy chain H4	ITIH4	0.846583	0.763858	0.884733	0.997132	0.956879	0.895988	80	94.1176
Tubulin beta-4A chain	TUBB4A	1.56696	2.89899	1.63815	3.16139	0.95654	0.94347	25	23.5294
Complement factor H	CFH	3.49897	1.60296	3.66112	1.11612	0.95571	0.727904	100	100
Histone H2B type 1-B	HIST1H2BB	7.04094	7.81228	7.37094	5.89697	0.955229	0.887214	65	64.7059
Histone H2B type 1-O	HIST1H2BO	7.06322	7.837	7.39426	5.91563	0.955229	0.887214	65	64.7059
Histone H2B type 3-B	HIST3H2BB	7.06225	7.83593	7.39325	5.91482	0.955229	0.887214	65	64.7059
Histone H2B type 2-E	HIST2H2BE	7.05611	7.82912	7.38683	5.90968	0.955229	0.887214	65	64.7059
Tubulin alpha-4A chain	TUBA4A	4.54891	2.43706	4.76323	3.08705	0.955006	0.814838	90	88.2353
Histone H4	HIST1H4A	21.6686	7.74325	22.7103	8.7961	0.954129	0.703904	100	100
Annexin A2	ANXA2	15.6704	6.13099	16.4276	5.26117	0.953906	0.69216	100	100
EGF-containing fibulin-like extracellular matrix protein 1	EFEMP1	3.35603	1.90138	3.51853	1.75281	0.953815	0.789925	100	100
Transketolase	TKT	4.82418	2.56877	5.05841	1.67504	0.953695	0.749426	100	100
Plastin-3	PLS3	1.71999	1.18183	1.80467	1.04187	0.953076	0.820052	100	100
Moesin	MSN	6.02146	1.55934	6.32095	2.26102	0.952618	0.637908	100	100
Afamin	AFM	1.36454	0.980388	1.43423	0.754788	0.951409	0.812605	90	100
Isocitrate dehydrogenase [NADP] cytoplasmic	IDH1	0.883525	0.673837	0.92928	0.760244	0.950763	0.847231	90	82.3529
Rho GDP-dissociation inhibitor 1	ARHGDIA	2.73039	1.89816	2.8734	1.12642	0.950231	0.78705	95	100
Glial fibrillary acidic protein	GFAP	0.598259	0.763305	0.629633	0.672201	0.950171	0.896111	50	52.9412
Glyceraldehyde-3-phosphate dehydrogenase	GAPDH	6.13222	2.30332	6.45994	2.73683	0.949269	0.694753	100	100
Complement factor B	CFB	4.65103	1.55039	4.90068	1.71135	0.949059	0.644506	100	100
Pyruvate kinase PKM	PKM	5.91762	1.82055	6.23596	1.50086	0.94895	0.56981	100	100
14-3-3 protein beta/alpha	YWHAB	5.45995	2.36326	5.75586	1.71971	0.94859	0.670971	95	100
Glia maturation factor gamma	GMFG	1.59814	2.60149	1.68576	1.67266	0.948029	0.905693	50	70.5882
Chloride intracellular channel protein 1	CLIC1	5.14316	1.95076	5.42827	2.46445	0.947477	0.696881	100	100
UPF0764 protein C16orf89	C16orf89	0.923652	0.862706	0.977481	0.676107	0.944931	0.836115	85	82.3529
Ig gamma-1 chain C region	IGHG1	19.6118	6.04856	20.7594	8.70913	0.944717	0.640495	100	100
Annexin A4	ANXA4	2.82003	1.72296	2.98596	1.6617	0.944429	0.768438	100	100
Zinc-alpha-2-glycoprotein	AZGP1	5.04333	2.47072	5.3403	4.54667	0.944391	0.802535	100	100
Ig heavy chain V-III region BRO		3.42138	1.72492	3.63905	2.29382	0.940183	0.744051	95	100
Pulmonary surfactant-associated protein A2	SFTPA2	11.5061	6.37047	12.2429	5.93094	0.939821	0.719695	100	100
Poly(rC)-binding protein 1	PCBP1	1.18583	0.897369	1.26567	0.686038	0.936917	0.7662	75	94.1176
Glutathione S-transferase omega-1	GSTO1	1.76093	1.41706	1.88523	1.24904	0.934065	0.78067	85	88.2353
Phosphoglycerate mutase 1	PGAM1	3.24928	1.61557	3.47916	1.23695	0.933929	0.634919	95	100
Plastin-1	PLS1	0.717676	0.872319	0.7708	0.544543	0.93108	0.82915	75	82.3529
UTP--glucose-1-phosphate uridylyltransferase	UGP2	0.539684	0.556932	0.57986	0.355296	0.930714	0.799345	75	94.1176
Intercellular adhesion molecule 1	ICAM1	9.2534	3.95503	9.95095	4.13845	0.929901	0.603985	95	100
Alpha-1-acid glycoprotein 1	ORM1	14.166	3.92704	15.2405	5.87635	0.929492	0.511833	100	100
Heterogeneous nuclear ribonucleoprotein D0	HNRNPD	0.608407	0.428311	0.655057	0.356784	0.928784	0.723964	90	100
Carboxypeptidase M	CPM	5.18186	2.49775	5.58429	2.05325	0.927935	0.600009	95	100
Mucin-5B	MUC5B	2.01531	0.969821	2.17234	1.25026	0.92771	0.669776	100	100
Ig lambda-2 chain C regions	IGLC2	17.7699	10.1547	19.1631	8.00002	0.927301	0.650189	95	100
Protein S100-A9	S100A9	6.44487	5.17599	6.9629	5.11359	0.925601	0.762123	85	100
Keratin, type I cytoskeletal 13	KRT13	2.35717	1.29457	2.54987	1.537	0.924425	0.681304	95	94.1176
Pro-cathepsin H	CTSH	2.84296	1.56133	3.07926	1.85119	0.923262	0.676069	100	100
Ceruloplasmin	CP	5.96845	2.07179	6.47577	1.7435	0.921658	0.430604	100	100
Elongation factor 2	EEF2	1.40872	0.952633	1.52965	0.582284	0.920944	0.651557	85	100
Putative heat shock protein HSP 90-alpha A4	HSP90AA4P	1.10975	0.783956	1.20632	0.6124	0.919947	0.682919	85	94.1176
6-phosphogluconate dehydrogenase, decarboxylating	PGD	3.23152	1.50653	3.5162	1.81192	0.919037	0.604944	100	100
Apolipoprotein E	APOE	4.08364	1.80963	4.45357	2.57413	0.916937	0.612229	95	100
Peptidyl-prolyl cis-trans isomerase A	PPIA	9.24421	2.25878	10.0858	2.31263	0.916557	0.271521	100	100
14-3-3 protein theta	YWHAQ	4.82517	1.8938	5.27761	1.76916	0.914272	0.4605	100	100
Haptoglobin	HP	1.78679	1.91631	1.9552	2.83664	0.913864	0.831508	75	64.7059
Creatine kinase B-type	CKB	1.57445	1.15359	1.72342	1.50374	0.913561	0.735314	90	82.3529
Histone H2B type 1-J	HIST1H2BJ	11.308	6.42524	12.3802	4.63782	0.913399	0.570743	100	100
ADP-ribosylation factor 4	ARF4	1.34599	0.970307	1.47429	1.03212	0.912974	0.699411	85	76.4706
Transgelin-2	TAGLN2	7.52064	2.7668	8.27147	2.01867	0.909227	0.359891	100	100
Filamin-B	FLNB	0.0936103	0.0829777	0.103	0.161303	0.908841	0.821243	70	52.9412
High mobility group protein B2	HMGB2	1.67694	2.00733	1.84687	2.01311	0.907989	0.799231	70	82.3529
14-3-3 protein gamma	YWHAG	4.043	1.8849	4.45732	1.37917	0.907047	0.457783	90	100
Kininogen-1	KNG1	1.96347	1.09483	2.16508	0.661319	0.906883	0.511906	90	100
Nucleoside diphosphate kinase A	NME1	2.35196	1.65655	2.59513	1.74517	0.906299	0.666801	85	94.1176
Complement factor I	CFI	3.11965	1.40887	3.45864	1.6592	0.901987	0.505783	100	100
60 kDa heat shock protein, mitochondrial	HSPD1	0.82897	0.909658	0.921714	0.857471	0.899379	0.75294	70	70.5882
Endoplasmin	HSP90B1	0.87397	0.542719	0.97234	0.513724	0.898832	0.577028	100	88.2353
Beta-1,4-galactosyltransferase 1	B4GALT1	0.829642	0.770047	0.925041	0.83947	0.89687	0.720751	65	70.5882
Peptidyl-prolyl cis-trans isomerase B	PPIB	3.94849	1.74705	4.40393	1.04141	0.896583	0.353166	95	100
Coactosin-like protein	COTL1	1.9239	3.45672	2.14703	2.31801	0.896075	0.822376	60	76.4706
Syntenin-1	SDCBP	1.22173	0.990475	1.36392	1.26519	0.89575	0.703791	85	82.3529
BTB/POZ domain-containing protein KCTD12	KCTD12	1.57781	0.99126	1.76243	0.914461	0.895246	0.562397	85	94.1176
Ribonuclease pancreatic	RNASE1	7.34892	7.07659	8.22192	6.7183	0.89382	0.704258	90	88.2353
Uteroglobin	SCGB1A1	26.2854	19.2146	29.4392	14.423	0.892869	0.58165	100	100
Insulin-like growth factor-binding protein 7	IGFBP7	2.08078	1.45661	2.33116	1.29698	0.892593	0.587404	90	88.2353
Dystroglycan	DAG1	0.214401	0.176774	0.240368	0.231289	0.89197	0.701261	70	70.5882
Tubulin alpha-3E chain	TUBA3E	1.27206	2.19636	1.42662	2.32485	0.891659	0.836681	30	35.2941
Thioredoxin-dependent peroxide reductase, mitochondrial	PRDX3	1.01846	0.964311	1.14264	0.890391	0.891323	0.68851	65	76.4706
Protein deglycase DJ-1	PARK7	2.75904	1.46691	3.10126	1.52459	0.889653	0.491909	90	100
Cathepsin Z	CTSZ	0.910081	0.727626	1.02378	1.01396	0.888942	0.694485	85	76.4706
Glutathione S-transferase P	GSTP1	9.20895	4.08979	10.3671	2.78553	0.888288	0.329951	100	100
Plasma protease C1 inhibitor	SERPING1	3.59495	1.47823	4.05126	1.43884	0.887366	0.350034	95	100
Tubulin alpha-3C/D chain	TUBA3C	1.31029	2.28461	1.47796	2.43549	0.886549	0.830354	30	35.2941
Keratin, type I cytoskeletal 19	KRT19	7.35247	4.60537	8.30171	4.41226	0.885658	0.52835	95	100
Tubulin alpha-1B chain	TUBA1B	6.30175	2.58021	7.11732	2.66329	0.88541	0.351559	95	100
Nucleoside diphosphate kinase B	NME2	2.65279	1.60724	3.00852	2.12768	0.881761	0.566481	90	94.1176
Phosphatidylethanolamine-binding protein 1	PEBP1	1.88382	1.46454	2.14157	1.43991	0.879645	0.594246	90	94.1176
Fibulin-1	FBLN1	0.46578	0.593878	0.529625	0.502186	0.879451	0.728849	70	58.8235
Glycogen phosphorylase, liver form	PYGL	0.808356	1.00053	0.919551	0.74954	0.879077	0.708598	75	88.2353
Pulmonary surfactant-associated protein D	SFTPD	4.596	2.51153	5.23286	2.74718	0.878296	0.46644	95	100
Thymosin beta-10	TMSB10	6.0466	4.59076	6.88657	2.26639	0.878028	0.497415	85	100
Extracellular superoxide dismutase [Cu-Zn]	SOD3	0.867998	0.795657	0.988755	1.02249	0.877869	0.688777	70	70.5882
Histone H2B type 1-K	HIST1H2BK	11.44	6.44355	13.0386	4.75717	0.877393	0.403817	100	100
Glucose-6-phosphate isomerase	GPI	2.36577	1.46031	2.69727	1.22156	0.877095	0.463708	100	100
Band 3 anion transport protein	SLC4A1	0.219043	0.437547	0.249821	0.637635	0.876799	0.863401	35	17.6471
Complement C1r subcomponent	C1R	0.830202	0.788027	0.947505	0.857162	0.876198	0.667342	90	82.3529
Neutrophil gelatinase-associated lipocalin	LCN2	16.643	8.95097	19.0273	13.5104	0.874689	0.525362	100	100
Napsin-A	NAPSA	1.89388	1.14824	2.17509	1.25536	0.870711	0.481588	90	94.1176
Triosephosphate isomerase	TPI1	6.47747	1.68948	7.44658	3.34359	0.869858	0.262713	100	100
Vinculin	VCL	0.643724	0.56948	0.740238	0.492367	0.869617	0.588365	80	88.2353
Bile salt-activated lipase	CEL	0.438599	1.73905	0.504867	1.35126	0.868742	0.899156	25	23.5294
Actin-related protein 2/3 complex subunit 2	ARPC2	1.20196	1.01104	1.38827	0.867785	0.865792	0.555259	85	88.2353
Alpha-1B-glycoprotein	A1BG	1.91488	1.40881	2.21186	1.22962	0.865734	0.502898	90	100
SH3 domain-binding glutamic acid-rich-like protein	SH3BGRL	2.38012	1.41427	2.75019	3.53792	0.865439	0.669868	90	76.4706
Vasodilator-stimulated phosphoprotein	VASP	0.746938	1.15071	0.867913	1.3196	0.860614	0.7675	55	76.4706
Tetraspanin-1	TSPAN1	1.14717	0.741334	1.33311	0.673876	0.860525	0.433459	90	94.1176
Elongation factor 1-alpha 1	EEF1A1	2.59632	1.3921	3.0214	1.53215	0.859309	0.382766	100	94.1176
Ig alpha-1 chain C region	IGHA1	2.31594	2.96473	2.6976	3.89076	0.858517	0.737111	80	58.8235
Osteopontin	SPP1	1.50969	1.90782	1.7611	2.04476	0.85724	0.701427	85	70.5882
Keratin, type II cytoskeletal 8	KRT8	6.60609	3.90945	7.7097	3.95096	0.856854	0.40023	90	100
Clathrin heavy chain 1	CLTC	0.428439	0.449286	0.500789	0.413652	0.855529	0.615968	85	82.3529
Phospholipid transfer protein	PLTP	0.826215	0.707934	0.967377	0.824899	0.854078	0.578799	85	82.3529
Nicotinamide phosphoribosyltransferase	NAMPT	0.504602	0.627029	0.590945	0.652063	0.85389	0.684404	55	64.7059
Plasminogen	PLG	0.508975	0.530128	0.596123	0.722052	0.853809	0.675219	70	70.5882
Cathepsin D	CTSD	4.64728	2.21085	5.44484	2.71054	0.853519	0.330883	100	100
Complement decay-accelerating factor	CD55	2.63122	1.37042	3.08434	1.71497	0.853092	0.377772	95	100
Protein S100-A10	S100A10	4.13789	2.97066	4.85581	2.12028	0.852152	0.411175	80	94.1176
Keratin, type I cytoskeletal 10	KRT10	6.5776	5.80505	7.73276	7.34474	0.850615	0.596519	90	100
Acidic leucine-rich nuclear phosphoprotein 32 family member A	ANP32A	0.82705	0.709491	0.973976	0.871738	0.849148	0.575447	75	82.3529
Prominin-1	PROM1	0.937834	0.838018	1.10513	0.900559	0.848622	0.562431	95	94.1176
F-actin-capping protein subunit beta	CAPZB	1.98912	1.35951	2.34839	1.65811	0.847012	0.473619	90	100
Complement C4-B	C4B	2.00716	1.18162	2.37109	1.18814	0.846514	0.358084	100	100
Vitronectin	VTN	1.60698	1.08504	1.89922	0.951267	0.846124	0.393791	85	100
Keratin, type II cytoskeletal 2 epidermal	KRT2	4.05774	3.93107	4.80121	4.81657	0.845148	0.608324	95	100
Transforming growth factor-beta-induced protein ig-h3	TGFBI	0.615675	0.579201	0.729816	0.719648	0.843603	0.596295	80	64.7059
Beta-2-glycoprotein 1	APOH	4.92806	2.79651	5.84711	2.03874	0.842821	0.26874	90	100
Malate dehydrogenase, cytoplasmic	MDH1	2.19556	1.16064	2.60836	0.962056	0.84174	0.252029	90	100
Keratin, type II cytoskeletal 7	KRT7	3.8514	2.73622	4.58849	2.40252	0.839361	0.393998	85	94.1176
Myeloid cell nuclear differentiation antigen	MNDA	1.33055	1.27946	1.58528	1.15546	0.839314	0.532332	75	82.3529
Galectin-3	LGALS3	1.03187	1.21047	1.23143	1.53487	0.83794	0.661129	75	70.5882
Sushi domain-containing protein 2	SUSD2	0.409373	0.445133	0.489444	0.392592	0.836405	0.568787	70	76.4706
Antithrombin-III	SERPINC1	1.81296	1.31198	2.17011	1.48324	0.83542	0.442211	90	94.1176
Putative tubulin-like protein alpha-4B	TUBA4B	1.44475	1.59292	1.73031	1.64377	0.834963	0.595653	55	58.8235
Phosphatidylethanolamine-binding protein 4	PEBP4	1.70092	2.31161	2.04529	1.46732	0.831626	0.599712	65	76.4706
Metalloproteinase inhibitor 1	TIMP1	1.64675	1.34922	1.98092	1.3646	0.831305	0.460115	80	100
Deleted in malignant brain tumors 1 protein	DMBT1	1.27327	0.906654	1.53272	0.729448	0.830726	0.350043	100	100
Histone H1.3	HIST1H1D	2.21599	1.59175	2.66837	1.65954	0.830466	0.403912	75	82.3529
Retinal dehydrogenase 1	ALDH1A1	1.56881	1.54999	1.88924	1.90121	0.830392	0.575741	80	94.1176
Complement C3	C3	16.3644	3.6819	19.7399	5.47599	0.829001	0.0323083	100	100
Alpha-actinin-4	ACTN4	4.16012	1.75144	5.02765	1.71396	0.827447	0.138434	100	100
Advanced glycosylation end product-specific receptor	AGER	0.517973	0.724783	0.626598	0.711776	0.826643	0.649743	40	52.9412
Histone H2A.Z	H2AFZ	2.18753	1.68631	2.65332	2.32951	0.824451	0.486189	70	64.7059
Histone H2A.V	H2AFV	2.19466	1.69181	2.66196	2.3371	0.824451	0.486189	70	64.7059
ATP synthase subunit beta, mitochondrial	ATP5B	0.383622	0.595863	0.465494	0.441838	0.824118	0.643133	60	70.5882
Annexin A6	ANXA6	0.892974	1.27091	1.08828	1.04929	0.820536	0.617449	70	70.5882
Collagen alpha-1(I) chain	COL1A1	0.277382	0.148428	0.340697	0.188176	0.814159	0.260383	90	94.1176
Prothrombin	F2	1.48238	1.52446	1.82234	0.953814	0.813449	0.431584	85	94.1176
Fructose-1,6-bisphosphatase 1	FBP1	1.06635	1.22727	1.31123	1.4535	0.813244	0.581846	70	94.1176
Tubulin alpha-1C chain	TUBA1C	5.22005	2.46786	6.42139	2.38486	0.812915	0.142974	90	100
Leukotriene A-4 hydrolase	LTA4H	1.66414	1.01315	2.05211	1.00977	0.81094	0.252861	100	100
Peroxiredoxin-5, mitochondrial	PRDX5	4.25984	2.18164	5.25562	2.90092	0.810529	0.241921	90	100
Tubulin alpha-1A chain	TUBA1A	5.49281	2.83577	6.80851	2.67128	0.806757	0.157599	90	100
Ribonuclease inhibitor	RNH1	1.25834	0.733742	1.56069	1.09483	0.806274	0.324231	95	94.1176
Tubulin alpha-8 chain	TUBA8	3.07066	1.67536	3.81746	1.68194	0.804372	0.186055	90	100
Myosin regulatory light chain 12B	MYL12B	2.50792	1.64556	3.13061	2.407	0.801096	0.358678	90	88.2353
Actin-related protein 3	ACTR3	1.78582	1.11844	2.2385	1.13037	0.797775	0.230266	85	100
Sulfhydryl oxidase 1	QSOX1	2.368	1.21522	2.96827	1.11153	0.797772	0.128559	95	100
Talin-1	TLN1	0.26748	0.340065	0.33529	0.326528	0.797755	0.542175	70	88.2353
Complement C5	C5	0.247934	0.253965	0.311731	0.312491	0.795345	0.497709	75	76.4706
Ig heavy chain V-I region EU		1.85532	1.55092	2.33416	1.25237	0.794855	0.314444	80	100
Neuroblast differentiation-associated protein AHNAK	AHNAK	0.184694	0.170408	0.232473	0.205798	0.794473	0.444825	85	100
Protein AMBP	AMBP	2.62815	1.35292	3.30992	1.56751	0.794022	0.164322	90	94.1176
Myeloperoxidase	MPO	5.05879	2.50333	6.37679	3.82884	0.793312	0.217097	100	94.1176
Rab GDP dissociation inhibitor alpha	GDI1	0.916701	0.428801	1.15833	0.619216	0.791398	0.171351	90	94.1176
BPI fold-containing family B member 2	BPIFB2	1.19711	0.953327	1.51438	1.14913	0.790497	0.36478	75	82.3529
Rab GDP dissociation inhibitor beta	GDI2	2.79212	0.960172	3.53658	1.46631	0.789498	0.0723417	95	100
Corticosteroid-binding globulin	SERPINA6	0.74231	0.595337	0.940349	0.560661	0.789398	0.307532	75	88.2353
Heterogeneous nuclear ribonucleoprotein K	HNRNPK	1.22936	0.769465	1.56316	0.795871	0.786459	0.203956	85	100
Alpha-actinin-1	ACTN1	3.35206	2.15577	4.26805	1.99635	0.785384	0.191425	100	100
SH3 domain-binding glutamic acid-rich-like protein 3	SH3BGRL3	3.84525	3.21725	4.90469	2.78269	0.783994	0.295867	80	100
Alpha-1-acid glycoprotein 2	ORM2	5.84196	2.26163	7.45754	3.06799	0.783362	0.0741673	100	100
Basal cell adhesion molecule	BCAM	0.80164	0.688792	1.02438	0.795444	0.782562	0.367435	85	76.4706
Lumican	LUM	2.23766	1.70498	2.87073	1.37824	0.779474	0.228034	85	94.1176
Proteasome subunit alpha type-7	PSMA7	0.932253	0.682253	1.20314	0.990438	0.774848	0.333473	85	76.4706
Apoptosis-associated speck-like protein containing a CARD	PYCARD	1.47335	1.34875	1.91209	1.31816	0.770544	0.325919	75	100
Vitamin D-binding protein	GC	9.26118	3.42193	12.0447	2.47872	0.768904	0.00853543	100	100
Leukocyte elastase inhibitor	SERPINB1	1.17421	1.03474	1.52776	0.867086	0.768582	0.272705	85	94.1176
Annexin A5	ANXA5	7.57718	2.95503	9.87749	3.07471	0.767116	0.0265147	100	100
Histone H2B type 1-D	HIST1H2BD	3.25572	5.51392	4.24591	8.3809	0.766789	0.669468	30	23.5294
Histone H2B type 1-L	HIST1H2BL	3.25199	5.5076	4.24105	8.37129	0.766789	0.669468	30	23.5294
Histone H2B type F-S	H2BFS	3.25385	5.51076	4.24348	8.37609	0.766789	0.669468	30	23.5294
Histone H2B type 1-M	HIST1H2BM	3.24336	5.49299	4.2298	8.34909	0.766789	0.669468	30	23.5294
Histone H2B type 1-N	HIST1H2BN	3.259	5.51946	4.25018	8.38933	0.766789	0.669468	30	23.5294
Histone H2B type 1-H	HIST1H2BH	3.26606	5.53142	4.25939	8.40751	0.766789	0.669468	30	23.5294
Histone H2B type 1-C/E/F/G/I	HIST1H2BC	3.26274	5.52581	4.25507	8.39898	0.766789	0.669468	30	23.5294
Histone H2B type 2-F	HIST2H2BF	3.25946	5.52026	4.25079	8.39053	0.766789	0.669468	30	23.5294
Prostasin	PRSS8	0.952714	0.797745	1.2435	0.945428	0.766155	0.317032	75	82.3529
Alpha-actinin-3	ACTN3	0.759685	0.5509	0.995028	0.602692	0.763481	0.223087	90	94.1176
Fibronectin	FN1	1.02137	0.706164	1.33842	0.616027	0.763118	0.158178	90	100
Transthyretin	TTR	4.41	2.69942	5.81002	3.92993	0.759032	0.209422	100	100
Myeloblastin	PRTN3	2.28453	1.41546	3.01039	2.09011	0.758881	0.218578	90	88.2353
Core histone macro-H2A.1	H2AFY	0.491504	0.683252	0.652244	0.903134	0.753559	0.542072	45	64.7059
Lactotransferrin	LTF	5.56903	5.26738	7.40361	5.45464	0.752206	0.306044	100	100
Complement C2	C2	0.651432	0.519484	0.86862	0.613712	0.749962	0.251391	75	94.1176
Transcobalamin-1	TCN1	1.76958	1.09072	2.38014	1.62354	0.743476	0.182377	90	88.2353
Ras GTPase-activating-like protein IQGAP1	IQGAP1	0.884027	0.645873	1.19442	0.466752	0.740129	0.108336	95	100
Fructose-bisphosphate aldolase C	ALDOC	1.04651	0.783134	1.4189	0.691927	0.737549	0.137576	85	100
Protein disulfide-isomerase A6	PDIA6	0.797523	0.770394	1.08378	0.612651	0.735869	0.22509	75	94.1176
Calpain-1 catalytic subunit	CAPN1	0.223807	0.23313	0.305766	0.361474	0.731955	0.411218	65	64.7059
Complement C4-A	C4A	1.60483	1.30425	2.19713	1.31421	0.730419	0.17884	85	94.1176
Hemopexin	HPX	3.20091	2.24467	4.39951	1.99906	0.727561	0.0977932	90	100
Prelamin-A/C	LMNA	1.48428	1.29677	2.04052	1.56808	0.727405	0.245397	90	94.1176
Alpha-actinin-2	ACTN2	0.965907	0.578785	1.33737	0.553282	0.722242	0.0550214	95	100
CD166 antigen	ALCAM	0.579099	0.490413	0.802375	0.770731	0.721731	0.293122	70	64.7059
Small integral membrane protein 22	SMIM22	2.50515	2.00802	3.47666	1.92549	0.720562	0.144039	80	100
Actin-related protein 2/3 complex subunit 1B	ARPC1B	0.547422	0.574359	0.762012	0.729099	0.71839	0.323576	70	64.7059
Complement component C7	C7	1.04769	1.28226	1.46173	0.722811	0.716748	0.24597	80	100
Glucose-6-phosphate 1-dehydrogenase	G6PD	0.514637	0.567323	0.719541	0.637112	0.715229	0.307846	65	70.5882
Phospholipase D3	PLD3	0.379412	0.567151	0.530942	0.507226	0.714603	0.401258	45	64.7059
Complement C1s subcomponent	C1S	0.496796	0.5031	0.695732	0.622102	0.714062	0.289449	70	82.3529
Platelet glycoprotein 4	CD36	0.350333	0.406086	0.491996	0.585219	0.712064	0.392563	55	58.8235
Beta-2-microglobulin	B2M	3.89783	3.31566	5.47452	4.87048	0.711996	0.251634	80	94.1176
F-actin-capping protein subunit alpha-1	CAPZA1	1.28223	1.14939	1.80857	0.994782	0.708976	0.149061	80	94.1176
Keratin, type I cytoskeletal 18	KRT18	2.08056	2.2208	2.93764	2.63596	0.708243	0.290238	75	88.2353
Prolactin-inducible protein	PIP	8.1231	5.46247	11.5043	6.53764	0.70609	0.0952668	85	94.1176
Gamma-enolase	ENO2	1.72972	0.798662	2.45282	0.871125	0.705197	0.0125189	90	100
Protein SET	SET	0.693176	0.861481	0.984329	0.910259	0.704212	0.324996	55	76.4706
Leucine-rich alpha-2-glycoprotein	LRG1	2.14206	1.56818	3.04373	2.20613	0.70376	0.156331	85	100
CD9 antigen	CD9	1.08956	1.05637	1.5574	1.0435	0.699601	0.185679	65	82.3529
Actin-related protein 2	ACTR2	0.774408	0.850751	1.10986	0.523029	0.697754	0.166511	60	94.1176
Monocyte differentiation antigen CD14	CD14	0.680377	0.678735	0.981283	1.04353	0.693355	0.298767	70	70.5882
Beta-enolase	ENO3	1.45895	1.58236	2.11101	1.96942	0.691113	0.271665	50	58.8235
POTE ankyrin domain family member E	POTEE	1.36657	2.90551	1.98412	3.8168	0.688754	0.580183	20	23.5294
Nucleophosmin	NPM1	0.551377	0.714847	0.801214	0.861242	0.688177	0.341378	55	64.7059
Actin-related protein 2/3 complex subunit 5	ARPC5	1.27635	1.31385	1.85589	1.69203	0.687728	0.249002	60	70.5882
Proteasome subunit alpha type-6	PSMA6	0.710434	0.668853	1.03345	0.945933	0.687436	0.233341	65	76.4706
Grancalcin	GCA	1.07619	1.53275	1.57025	1.65825	0.685362	0.353083	40	70.5882
Keratin, type II cytoskeletal 4	KRT4	0.664032	0.744969	0.977329	0.673014	0.679436	0.191455	65	88.2353
Cathepsin G	CTSG	0.794394	1.20814	1.19205	1.34051	0.66641	0.34918	45	64.7059
Collagen alpha-3(VI) chain	COL6A3	0.0548654	0.0694334	0.0824801	0.0910868	0.665195	0.302928	50	64.7059
Filamin-A	FLNA	0.867472	0.688109	1.307	0.875262	0.663713	0.0961598	90	100
Cadherin-1	CDH1	0.190838	0.179908	0.289483	0.30123	0.659235	0.226696	70	70.5882
Tenascin	TNC	0.375254	0.406747	0.571332	0.700927	0.656805	0.296387	70	76.4706
FRAS1-related extracellular matrix protein 2	FREM2	0.551957	0.562549	0.850764	0.758191	0.648778	0.178172	85	82.3529
Junctional adhesion molecule A	F11R	0.572842	0.637912	0.894063	0.717546	0.640717	0.158318	60	76.4706
Acid ceramidase	ASAH1	0.710749	0.744342	1.11951	1.06901	0.634874	0.180741	70	88.2353
WD repeat-containing protein 1	WDR1	0.390166	0.423842	0.618068	0.500995	0.631268	0.142707	60	88.2353
Dipeptidyl peptidase 1	CTSC	0.947747	0.720795	1.50168	0.976271	0.631123	0.0553696	85	94.1176
Tetranectin	CLEC3B	1.40988	1.18076	2.23685	1.44655	0.630296	0.063676	75	94.1176
Ubiquitin-like modifier-activating enzyme 1	UBA1	0.375623	0.299728	0.602381	0.327442	0.623563	0.0346375	75	100
Dihydropyrimidinase-related protein 2	DPYSL2	1.29742	1.1339	2.0852	1.72401	0.622205	0.104808	85	88.2353
Chitotriosidase-1	CHIT1	0.525642	0.645888	0.852189	0.949424	0.616814	0.223674	50	70.5882
Glypican-4	GPC4	0.845601	0.729019	1.37535	1.20445	0.614826	0.10869	80	76.4706
Ig alpha-2 chain C region	IGHA2	1.03426	2.24586	1.6849	2.75932	0.613843	0.434324	35	41.1765
Thyroxine-binding globulin	SERPINA7	0.424051	0.594306	0.693409	0.783332	0.611546	0.24276	50	64.7059
Retinol-binding protein 4	RBP4	0.815478	0.8845	1.35764	1.18004	0.600657	0.119625	70	76.4706
Glucosidase 2 subunit beta	PRKCSH	0.36624	0.402084	0.614111	0.600023	0.596374	0.143678	55	70.5882
Olfactomedin-4	OLFM4	2.54664	5.6097	4.29263	11.0645	0.593259	0.539754	65	76.4706
Heterogeneous nuclear ribonucleoprotein A1	HNRNPA1	0.601697	0.500627	1.01476	0.652199	0.592945	0.0362285	65	94.1176
Spectrin beta chain, non-erythrocytic 1	SPTBN1	0.129159	0.175405	0.22244	0.267349	0.580647	0.21157	60	70.5882
Beta-hexosaminidase subunit beta	HEXB	0.341333	0.344697	0.588651	0.494513	0.579856	0.0828355	70	82.3529
G-protein coupled receptor 126	GPR126	0.113671	0.144272	0.196289	0.164421	0.5791	0.112437	50	70.5882
Protein disulfide-isomerase A4	PDIA4	0.352573	0.369637	0.610551	0.576461	0.577467	0.108985	65	76.4706
Scavenger receptor cysteine-rich type 1 protein M130	CD163	0.2593	0.339358	0.457959	0.540689	0.566207	0.182623	60	58.8235
Vitamin K-dependent protein S	PROS1	0.434404	0.477503	0.779462	0.651108	0.557313	0.0718724	70	76.4706
Kunitz-type protease inhibitor 1	SPINT1	0.414835	0.629082	0.74791	0.850161	0.554659	0.180227	50	76.4706
Spectrin alpha chain, non-erythrocytic 1	SPTAN1	0.315006	0.394082	0.571886	0.530284	0.550819	0.100338	75	82.3529
Collagen alpha-1(VI) chain	COL6A1	0.399181	0.407664	0.750069	0.765381	0.532192	0.0841452	75	76.4706
Purine nucleoside phosphorylase	PNP	1.04825	1.33675	2.00542	1.73014	0.522709	0.0660468	75	94.1176
Nucleobindin-1	NUCB1	0.30713	0.411107	0.591411	0.853852	0.519316	0.1948	50	64.7059
Macrophage mannose receptor 1	MRC1	0.154122	0.240693	0.302877	0.498727	0.508859	0.244558	45	52.9412
SPARC	SPARC	1.16882	1.73511	2.3173	2.93145	0.504389	0.148857	60	64.7059
Malate dehydrogenase, mitochondrial	MDH2	0.411827	0.548225	0.865832	0.714604	0.475643	0.035644	50	76.4706
Neutrophil elastase	ELANE	0.49722	0.842814	1.3626	1.9593	0.364906	0.0816163	35	52.9412
Chitinase-3-like protein 1	CHI3L1	0.336029	0.530255	1.15187	2.47868	0.291724	0.159551	50	64.7059
Neuropilin-2	NRP2	0.0991132	0.211082	0.383069	0.443804	0.258734	0.015423	25	52.9412
